# Supplementary material for: Vitamin D status and associated factors among HIV-infected children and adolescents on antiretroviral therapy in Kampala, Uganda
Source: PLoS One. 2021 Jun 24;16(6):e0253689. doi: 10.1371/journal.pone.0253689 (PMC8224887; doi:10.1371/journal.pone.0253689)
Supplement: S1 Dataset — (XLS) [file pone.0253689.s002.xls]

## Sheet: Sheet1
studyno	ageinyrs	age2inmonths	sexchild	educ	financialassist	income	childvegan	drinkcowmilk	ageinyrsART	ageinmonthsART	durART	regimen	firstregimen	prevregimen	durprev	reasonsforchange	chronicillness	admissions	reasonadmissions	reasonadmission2	exposuretosun	hoursperday	morning	noon	afternoon	wasting	pedaledema	weight	height	muac	rachiticrosary	bowlegs	knockknees	widenendwrists	viralloadatinit	vlcurrent	cd4init	cd4current	calcium	phosphorus	serumalbumin	alp	serum25hydroxy	pthlevels	Adherencelevels	whostageinit	cd4initpercent	whostagecurrent
BA001	7	3	Female	Primary	Mother	Less than 100,000/=	No	Yes	2		Above 5 years	AZT/3TC/ LPV/r OR ABC/3TC/LPV/r OR AZT/3TC/ ATV/r	Yes				No	Once	Severe Acute Nalnutrition	.	Daily	12	6	3	3	No	No	17.9	107	16.7	No	No	No	No		11400	1641	1898	2.53	1.47	47.5	254	42.4	11.23	100		26	4
BA002	8	11	Male	Primary	Mother	Less than 100,000/=	No	Yes		8	Above 5 years	AZT/3TC/ LPV/r OR ABC/3TC/LPV/r OR AZT/3TC/ ATV/r	Yes				No	None	.	.	Daily	12	6	3	3	No	No	24.6	127	16.8	No	No	No	No	348447	337	1339	832	2.45	1.58	44.0	212	35.24	44.39	100		19	2
BA003	8	11	Female	Primary	Mother	100000- 290000/=	No	Yes		7	Above 5 years	AZT/3TC/ LPV/r OR ABC/3TC/LPV/r OR AZT/3TC/ ATV/r	Yes				No	None	.	.	Daily	12	6	3	3	No	No	20.3	120	15.4	No	No	No	No	102415	192	434	1103	2.31	1.64	40.5	175	28.45	22.95	100			3
BA004	3	11	Male	Never went to school/ Not Applicable	Relative	Less than 100,000/=	No	No	1	1	Above 2 years – 5 years	AZT/3TC/ LPV/r OR ABC/3TC/LPV/r OR AZT/3TC/ ATV/r	Yes				No	None	.	.	Daily	6	1		5	No	No	12.6	89.8	14.8	No	No	No	No	850	0			2.46	1.28	43.9	268	66.7	53.55	100			4
BA005		7	Male	Never went to school/ Not Applicable	Mother	Less than 100,000/=	No	Yes		3		AZT/3TC/ LPV/r OR ABC/3TC/LPV/r OR AZT/3TC/ ATV/r	Yes				No	Once	Malaria	.	Daily	1			1	No	No	9.2	67.4	16.7	No	No	No	No					2.5	1.62	46.6	292	70	13.13	95			1
BA006	9	9	Male	Primary	Mother	100000- 290000/=	Yes	Yes		4	Above 5 years	AZT/3TC/ LPV/r OR ABC/3TC/LPV/r OR AZT/3TC/ ATV/r	No	Other Specify	3	Others, specify	No	None	.	.	Daily	1	1			No	No	32.7	144	17.5	No	No	No	No	1161502	0	491		2.33	1.7	45.8	347	61.93	21.55	100		9	4
BA007	8	7	Female	Primary	Mother	300000- 500000/=	No	Yes	1		Above 5 years	AZT/3TC/ LPV/r OR ABC/3TC/LPV/r OR AZT/3TC/ ATV/r	Yes				No	None	.	.	Daily	4			4	No	No	23.4	121	17.5	No	No	No	No	190	0	1811		2.31	1.4	44.5	187	39.88	52.53	100		30	2
BA008	5	7	Female	Primary	Mother	100000- 290000/=	No	No		2	Above 5 years	AZT/3TC/ EFV OR ABC/3TC/EFV OR TDF/3TC/EFV	No	AZT/3TC/ LPV/r OR ABC/3TC/LPV/r OR AZT/3TC/ ATV/r			No	None	.	.	Daily	5	3	1	1	No	No	17.7	106	17.2	No	No	No	No	238	0	2175		2.32	1.96	47.5	171	29.05	40.31	100		26	1
BA009	6	6	Male	Primary	Father	Above 500000/=	No	Yes		4	Above 5 years	AZT/3TC/ LPV/r OR ABC/3TC/LPV/r OR AZT/3TC/ ATV/r	Yes				No	None	.	.	Daily	7	3	1	3	No	No	22.3	121	14.5	No	No	No	No	5266	50	544		2.32	1.35	43.2	362	58.99	21.79	100			4
BA010	8	4	Male	Primary	Mother	100000- 290000/=	No	Yes	1	8	Above 5 years	AZT/3TC/ LPV/r OR ABC/3TC/LPV/r OR AZT/3TC/ ATV/r	Yes				No	Once	Malaria	.	Daily	6		1	5	No	No	20.7	113	16.3	No	No	No	No	5266	50	544	684	2.2	1.82	44.0	261	36.87	22.56	100		17	3
BA011	7	11	Female	Primary	Father	Above 500000/=	No	No		3	Above 5 years	AZT/3TC/ LPV/r OR ABC/3TC/LPV/r OR AZT/3TC/ ATV/r	Yes				No	None	.	.	Daily	3	1	1	1	No	No	23.1	129	17.5	No	No	No	No	303053	0	1543	976	2.39	2.07	47.4	237	43.01	28.6	100		22	3
BA012	3	10	Female	Never went to school/ Not Applicable	Mother	100000- 290000/=	No	Yes	1	3	Above 2 years – 5 years	AZT/3TC/ LPV/r OR ABC/3TC/LPV/r OR AZT/3TC/ ATV/r	No	Other Specify			Yes	None	.	.	3 or more days a week	2		1	1	No	No	13.7		15.7	No	No	No	No	1030000	50	239		2.39	1.96	45.0	350	67.60	20.18	100		19	4
BA013	1	3	Male	Never went to school/ Not Applicable	Mother	Less than 100,000/=	No	Yes		6	Less than 1 ye	Other Specify	No	AZT/3TC/ LPV/r OR ABC/3TC/LPV/r OR AZT/3TC/ ATV/r	2	New Opportunistic Infection Like TB	Yes	None	.	.	Daily	7	2	2	3	No	No	7.5	71.4	13	No	No	No	No			413	828	2.29	1.58	37.5	185	67.03	18.7	85		15	4
BA014	8	3	Male	Primary	Mother	100000- 290000/=	No	Yes		8	Above 5 years	AZT/3TC/ NVP OR ABC/3TC/NVP OR TDF/3TC/NVP	Yes				No	None	.	.	Daily	8	3	2	3	No	No	21.5	116	18	No	No	No	No		0	959	2544	2.25	1.41	45.0	254	70.0	28.03	100		19	3
BA015	9	7	Female	Primary	Mother	300000- 500000/=	No	Yes		7	Above 5 years	AZT/3TC/ NVP OR ABC/3TC/NVP OR TDF/3TC/NVP	No	Other Specify	11	Others, specify	Yes	Greater than 5 times	Sicklecell crisis	Malaria	Daily	2	1	1		No	No	23.6	125	15.6	No	No	No	No		0	1663		2.28	1.47	46.7	298	64.76	44.78	100		20	4
BA016	7		Female	Primary	Father	100000- 290000/=	No	Yes	6		1 - 2 years	AZT/3TC/ LPV/r OR ABC/3TC/LPV/r OR AZT/3TC/ ATV/r	Yes				No	None	.	.	Daily	3	1	1	1	No	No	19.5	106	18	No	No	No	No	115000	2920			2.24	1.7	43.1	205	37.56	17.89	100			2
BA017	9	2	Male	Primary	Father	100000- 290000/=	No	Yes	1	8	Above 5 years	AZT/3TC/ LPV/r OR ABC/3TC/LPV/r OR AZT/3TC/ ATV/r	Yes				No	None	.	.	Daily	4	1	1	2	No	No	24.1	124	17	No	No	No	No		2910	101	826	2.1	1.77	43.9	269	44.89	26.2	100			4
BA018	9		Male	Primary	Father	100000- 290000/=	Yes	Yes	3		Above 5 years	Other Specify	No	AZT/3TC/ NVP OR ABC/3TC/NVP OR TDF/3TC/NVP	5	Others, specify	No	None	.	.	Daily	6	6			No	No	28.1	138	18	No	No	No	No		0	32		2.34	1.59	47.3	268	33.68	13.8	100			4
BA019	9	10	Male	Primary	Father	100000- 290000/=	No	Yes	8		1 - 2 years	AZT/3TC/ LPV/r OR ABC/3TC/LPV/r OR AZT/3TC/ ATV/r	No	AZT/3TC/ EFV OR ABC/3TC/EFV OR TDF/3TC/EFV	1	Others, specify	Yes	2-5 times	Spleenomegally	.	Daily	6	2	1	3	Yes	No	19.4	111	12.5	No	No	No	No	0	61	1624	1945	2.2	1.25	29.8	159	43.1	13.41	100		29	4
BA020	6	3	Male	Primary	Mother	Above 500000/=	No	Yes	5		Above 2 years – 5 years	AZT/3TC/ LPV/r OR ABC/3TC/LPV/r OR AZT/3TC/ ATV/r	No	AZT/3TC/ EFV OR ABC/3TC/EFV OR TDF/3TC/EFV		Treatment Failure	No	None	.	.	Daily	4	2		2	No	No	18.2	113	15.3	No	No	No	No	157288	546		130	2.28	1.79	41.7	226	49.52	15.14	100			2
BA021	9	6	Female	Primary	Father	100000- 290000/=	No	Yes		11	Above 5 years	AZT/3TC/ EFV OR ABC/3TC/EFV OR TDF/3TC/EFV	No	AZT/3TC/ LPV/r OR ABC/3TC/LPV/r OR AZT/3TC/ ATV/r	6	Others, specify	No	None	.	.	Daily	5		1	4	No	No	25.6	122	19.6	No	No	No	No	1504267	96	696	716	2.37	1.61	45.2	65	70.0	11.73	100		9	4
BA022	6	2	Male	Primary	Mother	Above 500000/=	No	Yes	3		Above 2 years – 5 years	AZT/3TC/ LPV/r OR ABC/3TC/LPV/r OR AZT/3TC/ ATV/r	No	Other Specify	7	Others, specify	No	None	.	.	Daily	4	1	1	2	No	No	20.9	111	16.7	No	No	No	No	350	17800	1221		2.25	1.47	40.0	357	53.62	23.31	100		15	3
BA023	6	2	Male	Primary	Father	Less than 100,000/=	No	Yes		5	Above 5 years	AZT/3TC/ NVP OR ABC/3TC/NVP OR TDF/3TC/NVP	Yes				No	None	.	.	Daily	5	1	2	2	No	No	18.2	105	16.5	No	No	No	No		0	1078		2.36	1.76	44.5	242	70.0	17.33	100		10	4
BA024	8	11	Female	Primary	Father	100000- 290000/=	No	Yes	1	3	Above 5 years	AZT/3TC/ LPV/r OR ABC/3TC/LPV/r OR AZT/3TC/ ATV/r	No	AZT/3TC/ NVP OR ABC/3TC/NVP OR TDF/3TC/NVP	4	Others, specify	No	None	.	.	Daily	4	1		3	No	No	21.5	121	16.5	No	No	No	No		0	555	557	2.24	1.44	44.9	226	62.57	44.02	100		10	4
BA025	9	10	Female	Primary	Mother	Less than 100,000/=	No	Yes	3	4	Above 5 years	AZT/3TC/ LPV/r OR ABC/3TC/LPV/r OR AZT/3TC/ ATV/r	No	AZT/3TC/ EFV OR ABC/3TC/EFV OR TDF/3TC/EFV	2	Treatment Failure	No	2-5 times	Febrile Illnesses	.	Daily	3	1	1	1	No	No	34.9	139	21.8	No	No	No	No		0	37	1477	2.49	2.02	40.6	166	49.85	48.32	100		37	2
BA026	2	11	Female	Never went to school/ Not Applicable	Mother	Less than 100,000/=	No	Yes	1	2	1 - 2 years	AZT/3TC/ LPV/r OR ABC/3TC/LPV/r OR AZT/3TC/ ATV/r	Yes				No	None	.	.	Daily	1	1			No	No	12.3	85.2	15.3	No	No	No	No	644	50			2.21	1.88	47.2	313	56.32	21.0	100			3
BA027	10	3	Male	Primary	Mother	300000- 500000/=	No	Yes	1	8	Above 5 years	AZT/3TC/ EFV OR ABC/3TC/EFV OR TDF/3TC/EFV	No	AZT/3TC/ EFV OR ABC/3TC/EFV OR TDF/3TC/EFV	8	Drug Toxicities	No	2-5 times	TB	Severe Anaemia	Daily	4	1	1	2	No	No	30	134	20.2	No	No	No	No		67	1092		2.25	1.65	43.1	287	30.4	11.87	100		26	4
BA028	4		Male	Never went to school/ Not Applicable	Mother	100000- 290000/=	No	Yes	1	5	Above 2 years – 5 years	AZT/3TC/ LPV/r OR ABC/3TC/LPV/r OR AZT/3TC/ ATV/r	Yes				No	None	.	.	Daily	5	2	1	2	No	No	15.3	98.4	15.8	No	No	No	No	5200	77	947	725	2.34	1.86	40.3	337	18.63	16.62	100		10	4
BA029	7	9	Female	Primary	Relative	100000- 290000/=	No	Yes	6	5	1 - 2 years	AZT/3TC/ EFV OR ABC/3TC/EFV OR TDF/3TC/EFV	Yes				No	None	.	.	Daily	5	1	1	3	No	No	23.7	121	17	No	No	No	No	50	839	162		2.33	2.35	45.8	277	43.11	55.46	100		10	3
BA030	12	6	Female	Primary	Mother	Less than 100,000/=	No	Yes	3	8	Above 5 years	Other Specify	No	AZT/3TC/ NVP OR ABC/3TC/NVP OR TDF/3TC/NVP	7	Treatment Failure	No	None	.	.	Daily	2	1	1		No	No	45.8	150	20.5	No	No	No	No		50	611		2.21	1.63	43.9	368	23.63	60.58	100		19	3
BA031	11	9	Male	Primary	Mother	Above 500000/=	No	Yes		9	Above 5 years	AZT/3TC/ LPV/r OR ABC/3TC/LPV/r OR AZT/3TC/ ATV/r	No	AZT/3TC/ NVP OR ABC/3TC/NVP OR TDF/3TC/NVP	4		No	2-5 times	Malaria	.	Daily	2	1	1		No	No	25.4	134	18	No	No	No	No	112569	436000	14	1129	2.44	1.54	44.4	293	48.06	22.03	100		11	3
BA032	12	1	Male	Primary	Father	Less than 100,000/=	No	No	2	5	Above 5 years	AZT/3TC/ EFV OR ABC/3TC/EFV OR TDF/3TC/EFV	Yes				No	Once	Malaria	.	Daily	3	1	1	12	No	No	33.9	140	18.5	No	No	No	No		0	524		2.49	1.64	49.5	251	37.94	36.66	100		14	4
BA033	11	4	Male	Primary	Relative	100000- 290000/=	No	Yes	2	9	Above 5 years	Other Specify	No	AZT/3TC/ EFV OR ABC/3TC/EFV OR TDF/3TC/EFV	8	Others, specify	No	None	.	.	Daily	4	1	1	2	No	No	29.2	128	18.5	No	No	No	No		0	266		2.44	1.48	44.6	317	29.82	41.26	100		12	3
BA034	12	4	Female	Primary	Father	100000- 290000/=	No	No	10	4	1 - 2 years	AZT/3TC/ EFV OR ABC/3TC/EFV OR TDF/3TC/EFV	Yes				No	None	.	.	Daily	3	1	1	1	No	No	29	136	18.5	No	No	No	No	117	84	343		2.39	1.95	48.6	543	52.93	43.13	100		17	3
BA035	6	2	Male	Primary	Father	300000- 500000/=	No	Yes		6	Above 5 years	AZT/3TC/ LPV/r OR ABC/3TC/LPV/r OR AZT/3TC/ ATV/r	No	AZT/3TC/ LPV/r OR ABC/3TC/LPV/r OR AZT/3TC/ ATV/r	5	Others, specify	No	None	.	.	Daily	6	2	1	3	No	No	19.3	114	17	No	No	No	No		79	865		2.57	1.97	45.0	292	64.4	50.39	100		17	2
BA036	10	7	Male	Primary	Relative	Less than 100,000/=	No	Yes	1	2	Above 5 years	AZT/3TC/ EFV OR ABC/3TC/EFV OR TDF/3TC/EFV	No	AZT/3TC/ NVP OR ABC/3TC/NVP OR TDF/3TC/NVP		New Opportunistic Infection Like TB	Yes	None	.	.	Daily	4	1	1	2	Yes	No	20.2	118	16	No	No	No	No		0	2231		2.33	1.22	45.7	220	46.28	19.94	100		50	4
BA037	12	6	Female	Primary	Relative	Less than 100,000/=	No	No	2	4	Above 5 years	Other Specify	No	AZT/3TC/ NVP OR ABC/3TC/NVP OR TDF/3TC/NVP			No	None	.	.	Daily	4	1	1	2	No	No	27.2	135	18	No	No	No	No		68	679		2.41	1.67	43.6	322	29.08	17.76	100		22	3
BA038	12	1	Female	Primary	Mother	Less than 100,000/=	No	No		5	Above 5 years	AZT/3TC/ LPV/r OR ABC/3TC/LPV/r OR AZT/3TC/ ATV/r	Yes				No	None	.	.	Daily	3	1	1	1	No	No	29.3	134	17	No	No	No	No		0	1219		2.38	1.38	43.6	301	70.0	81.35	100		15	4
BA039	6	5	Female	Primary	Mother	Less than 100,000/=	No	No		2	Above 5 years	AZT/3TC/ LPV/r OR ABC/3TC/LPV/r OR AZT/3TC/ ATV/r	Yes				No	None	.	.	Daily	7	1	1	5	No	No	15.6	105	15	No	No	No	No	5131957	0	2618		2.33	1.41	43.2	202	70.0	14.35	100		32	1
BA040	6	5	Female	Primary	Relative	Less than 100,000/=	No	Yes		2	Above 5 years	AZT/3TC/ LPV/r OR ABC/3TC/LPV/r OR AZT/3TC/ ATV/r	Yes				No	None	.	.	Daily	7	1	1	5	No	No	19.9	116	16	No	No	No	No	6754	0	2429		2.41	1.66	43.1	257	47.93	27.49	85		42	1
BA041	2		Female	Never went to school/ Not Applicable	Father	Above 500000/=	No	Yes	1	7	Less than 1 ye	AZT/3TC/ LPV/r OR ABC/3TC/LPV/r OR AZT/3TC/ ATV/r	Yes				Yes	None	.	.	Daily	2	1	1		Yes	No	8.1	71.3	12.5	No	No	No	No		621	1822		2.37	1.46	41.9	240	70.0	6.3	100		34	4
BA042	4	4	Female	Never went to school/ Not Applicable	Father	100000- 290000/=	No	Yes	1	9	Above 2 years – 5 years	AZT/3TC/ LPV/r OR ABC/3TC/LPV/r OR AZT/3TC/ ATV/r	Yes				No	None	.	.	Daily	9	2	1	6	No	No	16.4	99.2	16.4	No	No	No	No	287	50	687		2.59	1.85	43.8	288	51.41	43.52	100		16	4
BA043	4	5	Male	Never went to school/ Not Applicable	Father	100000- 290000/=	No	Yes		2	Above 2 years – 5 years	AZT/3TC/ LPV/r OR ABC/3TC/LPV/r OR AZT/3TC/ ATV/r	Yes				No	None	.	.	Daily	4	1	1	2	No	No	16.3	101	15	No	No	No	No	50902	4780	1664		2.51	1.64	43.0	215	39.41	21.25	100		40	1
BA044	6	10	Female	Primary	Relative	Less than 100,000/=	No	Yes	2	4	Above 2 years – 5 years	AZT/3TC/ LPV/r OR ABC/3TC/LPV/r OR AZT/3TC/ ATV/r	Yes				No	None	.	.	Daily	2	1		1	No	No	24.5	122	17.5	No	No	No	No	1898	0	1438		2.6	1.88	47.19	272	70.0	26.7	100		16	2
BA045	6	8	Male	Primary	Father	Less than 100,000/=	No	Yes	4	8	1 - 2 years	AZT/3TC/ LPV/r OR ABC/3TC/LPV/r OR AZT/3TC/ ATV/r	No	AZT/3TC/ EFV OR ABC/3TC/EFV OR TDF/3TC/EFV	8	Others, specify	No	None	.	.	Daily	7	1	1	5	Yes	No	14.4	93.5	13.5	No	No	No	No	82	0	787		2.41	1.68	41.2	184	45.86	32.97	100		20	4
BA046	8	2	Male	Primary	Mother	100000- 290000/=	No	Yes	5	8	1 - 2 years	AZT/3TC/ EFV OR ABC/3TC/EFV OR TDF/3TC/EFV	Yes				No	None	.	.	Daily	6	1		5	Yes	No	16.7	109	14.5	No	No	No	No	0	50	617		2.53	1.3	48.5	151	32.12	17.14	100		43	4
BA047	4	9	Male	Primary	Father	100000- 290000/=	No	Yes				AZT/3TC/ LPV/r OR ABC/3TC/LPV/r OR AZT/3TC/ ATV/r					Yes	None	.	.	Daily	7	1	1	5	No	No	13.8	96	15.5	No	Yes	No	No		98			2.59	1.53	42.7	196	27.76	21.76	100			4
BA048	11	3	Male	Primary	Mother	100000- 290000/=	Yes	Yes	1	11	Above 5 years	Other Specify	No	AZT/3TC/ NVP OR ABC/3TC/NVP OR TDF/3TC/NVP		Others, specify	No	None	.	.	Daily	2	1		1	No	No	28.6		20.3	No	No	Yes	Yes		0	1066		2.51	1.66	46.6	263	36.37	28.30	100		32	4
BA049	5	8	Female	Primary	Father	300000- 500000/=	No	Yes		2	Above 5 years	AZT/3TC/ EFV OR ABC/3TC/EFV OR TDF/3TC/EFV	No	AZT/3TC/ LPV/r OR ABC/3TC/LPV/r OR AZT/3TC/ ATV/r			No	None	.	.	Daily	4	1		3	No	No	20.4	114	16.4	No	No	No	No		226	3650		2.4	2.1	47.6	228	30.23	49.93	100		37	1
BA050	9	7	Male	Primary	Father	100000- 290000/=	No	No	3	5	Above 5 years	AZT/3TC/ EFV OR ABC/3TC/EFV OR TDF/3TC/EFV	Yes				No	None	.	.	Daily	5	2		3	No	No	21.8	120	17.5	No	No	No	No	0	0	1369		2.46	1.64	43.9	453	29.6	1.20	100		27	3
BA51	3	6	Male	Never went to school/ Not Applicable	Relative	300000- 500000/=	No	Yes	1	7	1 - 2 years	AZT/3TC/ LPV/r OR ABC/3TC/LPV/r OR AZT/3TC/ ATV/r	Yes				No	None	.	.	Daily	10	3	1	6	No	No	16.1	97.4	16.3	No	No	No	No	390	50	1050		2.61	1.36	47.5	289	70.0	42.14	100		14	3
BA052	5	6	Female	Primary	Father	100000- 290000/=	No	Yes	1	9	Above 2 years – 5 years	AZT/3TC/ LPV/r OR ABC/3TC/LPV/r OR AZT/3TC/ ATV/r	Yes				No	None	.	.	Daily	3	1		2	No	No	18.7	111	15	No	No	No	No		0	2372	1303	2.48	1.92	42.8	368	70.0	65.28	100		21	4
BA053	6	10	Female	Primary	Mother	100000- 290000/=	No	Yes		3	Above 5 years	AZT/3TC/ EFV OR ABC/3TC/EFV OR TDF/3TC/EFV	No	AZT/3TC/ LPV/r OR ABC/3TC/LPV/r OR AZT/3TC/ ATV/r			No	None	.	.	Daily	4	1	1	2	No	No	19	110	16.5	No	No	No	No	3442700	4510	166	784	2.52	1.39	46.7	241	38.49	38.96	100		5	1
BA054	7	7	Male	Primary	Mother	Less than 100,000/=	No	No	1	3	Above 5 years	AZT/3TC/ LPV/r OR ABC/3TC/LPV/r OR AZT/3TC/ ATV/r	Yes				No	None	.	.	Daily	4	1	1	2	Yes	No	17.7	110	14	No	No	No	No	25	0	2403		2.54	1.41	42.4	179	40.04	56.94	100		24	3
BA055	1	4	Male	Never went to school/ Not Applicable	Father	100000- 290000/=	No	Yes		7	Less than 1 ye	AZT/3TC/ LPV/r OR ABC/3TC/LPV/r OR AZT/3TC/ ATV/r	Yes				No	None	.	.	Daily	7	2	1	4	No	No	9	73.6	14.6	No	No	No	No		736	1982		2.53	1.72	44.1	349	65.71	11.19	100		25	3
BA056	10	11	Male	Primary	Mother	Less than 100,000/=	No	Yes	2	10	Above 5 years	AZT/3TC/ LPV/r OR ABC/3TC/LPV/r OR AZT/3TC/ ATV/r	No	Other Specify	6	Drug Toxicities	No	None	.	.	Daily	4	1		3	Yes	No	26.5	133	16.7	No	No	No	No		0	1992		2.46	1.77	44.7	217	32.34	39.7	92		22	3
BA057	11	2	Male	Primary	Mother	Less than 100,000/=	No	No		7	Above 5 years	AZT/3TC/ LPV/r OR ABC/3TC/LPV/r OR AZT/3TC/ ATV/r	No	AZT/3TC/ EFV OR ABC/3TC/EFV OR TDF/3TC/EFV	3	Others, specify	No	Once	Malaria	.	Daily	2	1		1	No	No	34.6	136	20.5	No	No	No	No	3995	0	539		2.47	1.44	44.9	281	49.64	34.05	85		9	3
BA058	12		Male	Primary	Sponsor	100000- 290000/=	No	Yes		10	Above 5 years	AZT/3TC/ LPV/r OR ABC/3TC/LPV/r OR AZT/3TC/ ATV/r	No	AZT/3TC/ EFV OR ABC/3TC/EFV OR TDF/3TC/EFV	3	Treatment Failure	No	None	.	.	Daily	3	1		2	Yes	No	31.1	141	17.7	No	No	No	No		0	560		2.43	1.7	43.4	259	38.52	33.17	100		11	3
BA059	3		Female	Never went to school/ Not Applicable	Father	100000- 290000/=	No	No		3	Above 2 years – 5 years	AZT/3TC/ LPV/r OR ABC/3TC/LPV/r OR AZT/3TC/ ATV/r	Yes				No	2-5 times	Malaria	.	3 or more days a week	2			2	No	No	10.6	88.6	13.6	No	No	No	No	105	0			2.63	1.8	47.3	345	54.18	21.88	100			4
BA060	9	10	Male	Primary	Relative	100000- 290000/=	No	No		3	Above 5 years	AZT/3TC/ NVP OR ABC/3TC/NVP OR TDF/3TC/NVP	Yes				No	None	.	.	Daily	4	1		3	No	No	30.6	135	18.4	No	No	No	No	1618775	0	1707		2.42	1.45	44.7	231	51.75	27.18	100		28	3
BA061	8	2	Female	Primary	Mother	100000- 290000/=	No	Yes	1	3	Above 5 years	AZT/3TC/ LPV/r OR ABC/3TC/LPV/r OR AZT/3TC/ ATV/r	No	AZT/3TC/ NVP OR ABC/3TC/NVP OR TDF/3TC/NVP	6	Treatment Failure	No	None	.	.	Daily	3	1		2	No	No	25.6	131	17.1	No	No	No	No		50	1681		2.47	1.53	41.9	346	70.0	22.25	100		17	2
BA062	10	5	Female	Primary	Mother	Less than 100,000/=	No	Yes	1	8	Above 5 years	Other Specify	No	AZT/3TC/ NVP OR ABC/3TC/NVP OR TDF/3TC/NVP	5	Others, specify	No	None	.	.	Daily	4	1		3	No	No				No	No	No	No		0	1527		2.57	1.58	46.3	315	63.55	27.13	100		16	4
BA063	4	9	Female	Never went to school/ Not Applicable	Mother	Less than 100,000/=	No	No		2	Above 2 years – 5 years	AZT/3TC/ LPV/r OR ABC/3TC/LPV/r OR AZT/3TC/ ATV/r	Yes				No	None	.	.	Daily	9	2	1	6	No	No	14.8	102	15.6	No	No	No	No	142	0	2318	1865	2.52	1.49	42.6	280	70.0	22.52	100		18	1
BA064	11	5	Female	Primary	Mother	100000- 290000/=	No	No	10	1	1 - 2 years	AZT/3TC/ EFV OR ABC/3TC/EFV OR TDF/3TC/EFV	Yes				No	None	.	.	Daily	2	1		1	No	No	31.8	139	19	No	No	No	No	0	0	637		2.51	1.64	48.4	233	56.46	58.84	100		32	2
BA065	9	6	Female	Primary	Father	Above 500000/=	No	Yes	1	9	Above 5 years	AZT/3TC/ NVP OR ABC/3TC/NVP OR TDF/3TC/NVP	Yes				No	None	.	.	Daily	3	1		2	No	No	26.3	120	19	No	No	No	No		0	179		2.39	1.97	47.2	203	64.03	19.94	100		5	4
BA066	4	3	Male	Primary	Father	100000- 290000/=	No	Yes		5	Above 2 years – 5 years	AZT/3TC/ LPV/r OR ABC/3TC/LPV/r OR AZT/3TC/ ATV/r	Yes				No	None	.	.	3 or more days a week	4	1	1	2	No	No	15.1	100	14.5	No	No	No	No	44836	0	1398		2.56	1.42	45.7	278	70.0	12.13	100		17	4
BA067	7	9	Male	Primary	Mother	100000- 290000/=	No	No		10	Above 5 years	AZT/3TC/ LPV/r OR ABC/3TC/LPV/r OR AZT/3TC/ ATV/r	Yes				No	2-5 times	Malaria	.	Daily	6	1		5	No	No	22.5	120	15.8	No	No	No	No	1000000	50			2.33	1.68	36.8	261	26.50	43.09	100			2
BA068	9	1	Male	Primary	Relative	Less than 100,000/=	No	Yes		3	Above 5 years	AZT/3TC/ NVP OR ABC/3TC/NVP OR TDF/3TC/NVP	Yes				No	None	.	.	Daily	4	1		3	No	No	24.7	127	18.7	No	No	No	No	523706	0	1714		2.51	1.41	45.6	269	31.37	33.39	100		25	4
BA069	8	5	Female	Primary	Mother	300000- 500000/=	No	Yes	1	1	Above 5 years	AZT/3TC/ EFV OR ABC/3TC/EFV OR TDF/3TC/EFV	No	AZT/3TC/ LPV/r OR ABC/3TC/LPV/r OR AZT/3TC/ ATV/r	5	Others, specify	No	None	.	.	Daily	3	1		2	No	No	22.9	126	16.2	No	No	No	No	667612	0	889		2.62	1.77	50.3	263	61.40	33.54	100		8	4
BA070	10	7	Male	Primary	Mother	Less than 100,000/=	No	Yes	1	10	Above 5 years	AZT/3TC/ LPV/r OR ABC/3TC/LPV/r OR AZT/3TC/ ATV/r	No	AZT/3TC/ NVP OR ABC/3TC/NVP OR TDF/3TC/NVP	7	Others, specify	No	Once	Malaria	.	Daily	5	1		4	No	No	24.6	126	16	No	No	No	No		139	659		2.64	1.32	40.6	214	41.11	15.67	100		11	3
BA071	2	4	Female	Never went to school/ Not Applicable	Father	100000- 290000/=	No	Yes		2	Above 2 years – 5 years	AZT/3TC/ LPV/r OR ABC/3TC/LPV/r OR AZT/3TC/ ATV/r	Yes				No	None	.	.	Daily	11	4	1	6	No	No	10.2	81.5	13.5	No	No	No	No	749	0	632	1080	2.68	1.78	44.7	221	57.71	34.20	100		19	1
BA072	10		Male	Primary	Relative	Less than 100,000/=	No	No	3	1	Above 5 years	Other Specify	No	AZT/3TC/ EFV OR ABC/3TC/EFV OR TDF/3TC/EFV	5	Others, specify	No	None	.	.	Daily	3	1	1	1	Yes	No	29.4	136	18	No	No	No	No		50	1702		2.51	1.57	41.2	305	43.93	18.50	100		23	2
BA073	12	3	Male	Primary	Mother	300000- 500000/=	No	Yes	1	3	Above 5 years	AZT/3TC/ LPV/r OR ABC/3TC/LPV/r OR AZT/3TC/ ATV/r	No	Other Specify	3	Treatment Failure	No	None	.	.	Daily	2	1		1	No	No	35.6	146	20	No	No	No	No	26612	0	510		2.8	1.6	47.5	.	57.08	18.03	100		10	3
BA074	6	7	Male	Primary	Relative	Less than 100,000/=	No	No	3		Above 2 years – 5 years	AZT/3TC/ EFV OR ABC/3TC/EFV OR TDF/3TC/EFV	Yes				No	None	.	.	Daily	5	1	1	3	No	No	19.2	112	16.2	No	No	No	No	173750	20	1579		2.58	1.41	46.3	231	64.66	21.82	100		24	1
BA075	11	1	Female	Primary	Mother	300000- 500000/=	No	No	1	7	Above 5 years	Other Specify	No	AZT/3TC/ LPV/r OR ABC/3TC/LPV/r OR AZT/3TC/ ATV/r	9	Others, specify	No	None	.	.	Daily	2	1		1	No	No	40	140	23.4	No	No	No	No		0	726		2.59	1.63	43.4	357	27.51	36.37	100		16	2
BA076	2		Female	Never went to school/ Not Applicable	Mother	100000- 290000/=	No	No	3	11	1 - 2 years	AZT/3TC/ LPV/r OR ABC/3TC/LPV/r OR AZT/3TC/ ATV/r	No	AZT/3TC/ EFV OR ABC/3TC/EFV OR TDF/3TC/EFV	1	Treatment Failure	No	None	.	.	Daily	4	1	1	2	Yes	No	17.5	114	13.6	No	No	No	No	3290	40	463		2.47	1.89	42.4	228	70.0	29.90	100		14	3
BA077	11	6	Male	Primary	Mother	Less than 100,000/=	No	Yes	2	5	Above 5 years	Other Specify	No	AZT/3TC/ NVP OR ABC/3TC/NVP OR TDF/3TC/NVP	8	Others, specify	No	None	.	.	Daily	5	1	1	3	No	No	27	132	18.6	No	No	No	No	265	102	778		2.71	1.28	47.2	239	22.99	16.91	100		18	4
BA078	10		Female	Primary	Mother	300000- 500000/=	No	Yes	2	4	Above 5 years	AZT/3TC/ NVP OR ABC/3TC/NVP OR TDF/3TC/NVP	Yes				No	None	.	.	Daily	3	1		2	No	No	27	133	16.8	No	No	No	No		0	455	1861	2.48	1.44	46.4	211	70.0	15.58	100		14	1
BA080	8	4	Male	Primary	Mother	Less than 100,000/=	No	Yes	5	2	Above 2 years – 5 years	AZT/3TC/ EFV OR ABC/3TC/EFV OR TDF/3TC/EFV	Yes				No	None	.	.	Daily	6	1		5	No	No	22.1	116	17.3	No	No	No	No	0	49	2364		2.44	1.63	46.0	284	70.0	22.50	100		23	2
BA081	11	6	Female	Primary	Mother	300000- 500000/=	No	Yes	2	8	Above 5 years	Other Specify	No	AZT/3TC/ EFV OR ABC/3TC/EFV OR TDF/3TC/EFV	8	Others, specify	No	None	.	.	Daily	3	2		2	No	No	43	152	23	No	No	No	No		0	1407		2.57	2	41.5	351	42.73	48.46	100		35	3
BA082	12	3	Female	Primary	Father	100000- 290000/=	No	No		11	Above 5 years	AZT/3TC/ LPV/r OR ABC/3TC/LPV/r OR AZT/3TC/ ATV/r	No	AZT/3TC/ NVP OR ABC/3TC/NVP OR TDF/3TC/NVP		Treatment Failure	No	Once	Malaria	.	Daily	2	1		1	No	No	39.1	145	20.5	No	No	No	No		0	1988	908	2.43	1.35	42.3	348	24.62	107.5	100		25	3
BA083	10	5	Male	Primary	Father	Above 500000/=	No	Yes	1	10	Above 5 years	Other Specify	No	AZT/3TC/ NVP OR ABC/3TC/NVP OR TDF/3TC/NVP	8	Others, specify	No	None	.	.	Daily	4	1		3	No	No	29.6	136	19.5	No	No	No	No		0	3		2.61	1.63	43.9	206	45.99	27.06	100			1
BA084	11	7	Female	Primary	Mother	300000- 500000/=	No	Yes		7	Above 5 years	AZT/3TC/ LPV/r OR ABC/3TC/LPV/r OR AZT/3TC/ ATV/r	Yes				No	None	.	.	Daily	2	1		1	No	No	37	152	20.5	No	No	No	No		1380	1752	1314	2.58	2.01	45.4	332	48.37	98.48	100		29	2
BA085	2	3	Female	Primary	Father	300000- 500000/=	No	Yes	1	2	Above 2 years – 5 years	AZT/3TC/ LPV/r OR ABC/3TC/LPV/r OR AZT/3TC/ ATV/r	Yes				No	2-5 times	Febrile Illneses	.	Daily	6	1		5	No	No	17.2	106	15	No	No	No	No		66207	740	1106	2.67	1.68	39.6	175	38.50	512.1	100			3
BA086	10	6	Female	Primary	Mother	100000- 290000/=	No	No	1	1	Above 5 years	AZT/3TC/ LPV/r OR ABC/3TC/LPV/r OR AZT/3TC/ ATV/r	Yes				No	None	.	.	Daily	9	2	1	6	No	No	27	128	18	No	No	No	No		149	1885		2.35	1.49	39.6	175	38.50	512	100		30	4
BA087	8	10	Male	Primary	Mother	300000- 500000/=	No	Yes		3	Above 5 years	AZT/3TC/ LPV/r OR ABC/3TC/LPV/r OR AZT/3TC/ ATV/r	Yes				No	None	.	.	Daily	6	1		5	No	No	24.3	121	17.5	No	No	No	No		0	1028		2.49	1.72	44.3	150	43.94	36.36	100		23	1
BA088	11	6	Male	Primary	Relative	300000- 500000/=	No	Yes	2	2	Above 5 years	Other Specify	No	AZT/3TC/ NVP OR ABC/3TC/NVP OR TDF/3TC/NVP	9	Others, specify	Yes	None	.	.	Daily	2	1		1	No	No	35.6	139	20.5	No	No	No	No		0	2734		2.34	1.46	43.3	262	29.02	60.27	100		12	2
BA089	3	1	Female	Never went to school/ Not Applicable	Mother	100000- 290000/=	No	No	2	7	Less than 1 ye	AZT/3TC/ LPV/r OR ABC/3TC/LPV/r OR AZT/3TC/ ATV/r	Yes				No	None	.	.	Daily	9	3	1	5	No	No	13.6	90.7	15.5	No	No	No	No		50	377		2.48	1.63	45.6	341	33.82	25.44	100		11	4
BA090	11	8	Male	Primary	Father	Above 500000/=	No	Yes	4	11	Above 5 years	AZT/3TC/ EFV OR ABC/3TC/EFV OR TDF/3TC/EFV	Yes				No	None	.	.	Daily	3	1		2	No	No	31.4	137	19.5	No	No	No	No		0	334		2.41	1.59	43.2	353	48.80	22.16	100		11	2
BA091	7	5	Male	Primary	Father	300000- 500000/=	No	Yes	1	5	Above 5 years	AZT/3TC/ NVP OR ABC/3TC/NVP OR TDF/3TC/NVP	Yes				No	None	.	.	Daily	5	1	1	3	Yes	No	17.9	115	15.5	No	No	No	No	173260	81	2816		2.51	1.58	43.6	296	63.15	32.24	100		32	4
BA092	3		Male	Never went to school/ Not Applicable	Father	Less than 100,000/=	No	Yes		10	Above 2 years – 5 years	AZT/3TC/ LPV/r OR ABC/3TC/LPV/r OR AZT/3TC/ ATV/r	No	Other Specify	6	New Opportunistic Infection Like TB	No	None	.	.	Daily	10	4	1	5	No	No	13.3	90.7	15	No	No	No	No		0	1303		2.5	1.46	45.9	370	47.82	51.60	100		29	4
BA093	11	8	Male	Primary	Father	100000- 290000/=	No	Yes	1	4	Above 5 years	AZT/3TC/ LPV/r OR ABC/3TC/LPV/r OR AZT/3TC/ ATV/r	No	AZT/3TC/ NVP OR ABC/3TC/NVP OR TDF/3TC/NVP	5	Treatment Failure	No	None	.	.	Daily	3	1		2	Yes	No	21.2	126	16	No	No	No	No		210	1264		2.41	1.5	40.7	287	21.22	71.26	100		7	4
BA094	11	6	Male	Primary	Mother	Less than 100,000/=	No	No	1		Above 5 years	Other Specify	No	AZT/3TC/ NVP OR ABC/3TC/NVP OR TDF/3TC/NVP	9	Others, specify	No	None	.	.	Daily	6	1	1	4	No	No	30.7	144	20	No	No	No	No		0	351		2.56	1.54	46.1	273	54.10	29.47	100		12	4
BA095	9	3	Male	Primary	Mother	Less than 100,000/=	No	No	1	2	Above 5 years	Other Specify	No	AZT/3TC/ LPV/r OR ABC/3TC/LPV/r OR AZT/3TC/ ATV/r	8	Others, specify	No	None	.	.	Daily	4	1		3	No	No	24.4	125	17.5	No	No	No	No		4370	1513	1141			40.0	284	64.69	27.67	100		24	4
BA096	3	9	Female	Never went to school/ Not Applicable	Relative	Less than 100,000/=	No	Yes	3		Less than 1 ye	AZT/3TC/ EFV OR ABC/3TC/EFV OR TDF/3TC/EFV	Yes				No	None	.	.	Daily	9	2	1	6	No	No	15.4	96.2	17	No	No	No	No		68	181		2.53	1.78	38.7	300	30.56	28.63	100		6	1
BA097	1	9	Female	Never went to school/ Not Applicable	Mother	Less than 100,000/=	No	Yes		11	Less than 1 ye	AZT/3TC/ LPV/r OR ABC/3TC/LPV/r OR AZT/3TC/ ATV/r	Yes				No	None	.	.	Never	0				No	No	9.9	75	15.4	No	No	No	No		326	580		2.53	1.32	39.3	269	70.0	58.01	92		15	4
BA098	6	9	Male	Primary	Mother	100000- 290000/=	No	No		11	Above 5 years	AZT/3TC/ NVP OR ABC/3TC/NVP OR TDF/3TC/NVP	Yes				No	None	.	.	Daily	5	1	1	3	No	No	22.1	116	18.2	No	No	No	No		72	1652		2.62	1.8	43.4	271	23.32	33.07	87		14	4
BA099	9		Female	Primary	Relative	Less than 100,000/=	No	Yes	5	6	Above 2 years – 5 years	AZT/3TC/ EFV OR ABC/3TC/EFV OR TDF/3TC/EFV	Yes				No	None	.	.	Daily	3	1		2	No	No	28.8	125	19.5	No	No	No	No		60	1342	1479	2.45	1.73	42.8	171	57.65	31.01	85		44	4
BA100	12	4	Female	Primary	Father	100000- 290000/=	No	No		4	Above 5 years	AZT/3TC/ LPV/r OR ABC/3TC/LPV/r OR AZT/3TC/ ATV/r	No	AZT/3TC/ NVP OR ABC/3TC/NVP OR TDF/3TC/NVP	6	Treatment Failure	No	None	.	.	Daily	6	1		5	No	No	32.1	141	19.5	No	No	No	No		0	292		2.47	1.55	41.0	294	57.56	47.1	100		12	2
BA101	5		Female	Primary	Mother	100000- 290000/=	No	No	2	6	Above 2 years – 5 years	AZT/3TC/ LPV/r OR ABC/3TC/LPV/r OR AZT/3TC/ ATV/r	Yes				No	Once	Malaria	.	Daily	7	1	1	5	No	No	20.6	114	16.9	No	No	No	No	0	0	392		2.51	1.69	39.0	263	70.0	16.51	100		11	2
BA102	4	11	Female	Primary	Mother	Less than 100,000/=	No	No	2	1	Above 2 years – 5 years	AZT/3TC/ LPV/r OR ABC/3TC/LPV/r OR AZT/3TC/ ATV/r	Yes				No	None	.	.	Daily	10	3	1	6	No	No	14.8	99	15	No	No	No	No		65	1786		2.51	2.05	39.5	204	70.0	61.69	92		40	4
BA103	3	11	Female	Never went to school/ Not Applicable	Father	100000- 290000/=	No	Yes		5	Above 2 years – 5 years	AZT/3TC/ LPV/r OR ABC/3TC/LPV/r OR AZT/3TC/ ATV/r	No	Other Specify	9	New Opportunistic Infection Like TB	No	None	.	.	Daily	9	3	1	5	No	No	12.8	90.3	14.5	No	No	No	No		0	1535		2.42	1.67	37.4	227	44.81	57.65	100		23	4
BA104	3	1	Male	Never went to school/ Not Applicable	Relative	Less than 100,000/=	No	No		9	Above 2 years – 5 years	AZT/3TC/ LPV/r OR ABC/3TC/LPV/r OR AZT/3TC/ ATV/r	Yes				Yes	None	.	.	Daily	5	1	1	3	No	No	12.9	93	18	No	No	No	No	158000	852	673		2.65	2	42.5	.	44.6	21.39	85		12	4
BA105	8	7	Male	Primary	Mother	Less than 100,000/=	No	Yes	1	6	Above 5 years	AZT/3TC/ NVP OR ABC/3TC/NVP OR TDF/3TC/NVP	Yes				No	None	.	.	Daily	6	1		5	No	No	22.5	120	18	No	No	No	No		50	416		2.38	1.43	44.0	222	70.0	25.91	100		13	4
BA106	8	2	Male	Primary	Father	300000- 500000/=	No	Yes	2	7	Above 5 years	AZT/3TC/ LPV/r OR ABC/3TC/LPV/r OR AZT/3TC/ ATV/r	No	AZT/3TC/ EFV OR ABC/3TC/EFV OR TDF/3TC/EFV	2	Treatment Failure	No	None	.	.	Daily	4	1		3	No	No	20.2	115	16	No	No	No	No		5424	1459	1800	2.22	1.03	32.8	85	47.35	16.44	100		15	4
BA107	12	5	Female	Primary	Mother	Less than 100,000/=	No	Yes	1	5	Above 5 years	AZT/3TC/ LPV/r OR ABC/3TC/LPV/r OR AZT/3TC/ ATV/r	No	AZT/3TC/ EFV OR ABC/3TC/EFV OR TDF/3TC/EFV	2	Treatment Failure	No	None	.	.	Daily	4	1		3	No	No	34.4	140	20	No	No	No	No		322	507		2.42	1.56	38.6	327	57.14	60.35	100		12	4
BA108	11	7	Female	Primary	Father	Above 500000/=	No	Yes	4	8	Above 5 years	AZT/3TC/ EFV OR ABC/3TC/EFV OR TDF/3TC/EFV	Yes				No	None	.	.	Daily	4	1		3	No	No	40.1	151	21	No	No	No	No		0	734		2.48	1.48	45.8	374	34.60	64.70	100		23	3
BA109	12	3	Female	Primary	Father	300000- 500000/=	No	Yes	3	8	Above 5 years	Other Specify	No	AZT/3TC/ NVP OR ABC/3TC/NVP OR TDF/3TC/NVP	8	Others, specify	No	None	.	.	Daily	3	1		2	No	No	34.8	140	20	No	No	No	No		50	83		2.64	1.78	47.0	367	27.96	80.4	100		5	3
BA110	11	4	Female	Primary	Relative	Less than 100,000/=	No	No	2		Above 5 years	AZT/3TC/ NVP OR ABC/3TC/NVP OR TDF/3TC/NVP	Yes				No	None	.	.	Daily	3	1		2	Yes	No	28.9	139	18.1	No	No	Yes	No		0	1376		2.44	1.39	44.9	356	70.0	35.31	100		28	3
BA111	5	2	Female	Primary	Relative	100000- 290000/=	No	Yes	1	6	Above 2 years – 5 years	AZT/3TC/ EFV OR ABC/3TC/EFV OR TDF/3TC/EFV	No	AZT/3TC/ LPV/r OR ABC/3TC/LPV/r OR AZT/3TC/ ATV/r	2	Others, specify	No	None	.	.	Daily	7	1		6	No	No	18	109	15.8	No	No	No	No		50	824	1400	2.44	1.92	46.8	359	18.75	71.29	100		14	2
BA112	10	2	Female	Primary	Relative	Less than 100,000/=	No	No	6	2	Above 2 years – 5 years	AZT/3TC/ EFV OR ABC/3TC/EFV OR TDF/3TC/EFV	Yes				No	None	.	.	Daily	4	1		3	No	No	25	128	18.5	No	No	No	No	2268	0	993		2.25	2.08	46.2	202	62.83	17.93	100		25	3
BA113	11	7	Female	Primary	Relative	Above 500000/=	No	Yes	2	11	Above 5 years	Other Specify	No	AZT/3TC/ NVP OR ABC/3TC/NVP OR TDF/3TC/NVP	8	Others, specify	No	None	.	.	Daily	4	1		3	Yes	No	27.1	143	18	No	No	Yes	Yes		40	704		2.46	1.69	42.1	223	49.88	29.9	100		18	3
BA114	11		Male	Primary	Father	100000- 290000/=	No	Yes	2		Above 5 years	AZT/3TC/ LPV/r OR ABC/3TC/LPV/r OR AZT/3TC/ ATV/r	Yes				No	None	.	.	Daily	3	1		2	Yes	No	28.2	137	17	No	No	No	No		0	2774		2.48	1.75	43.1	270	42.41	63.76	100		34	3
BA115	10	11	Female	Primary	Relative	Less than 100,000/=	No	No	7	2	Above 2 years – 5 years	AZT/3TC/ EFV OR ABC/3TC/EFV OR TDF/3TC/EFV	Yes				No	None	.	.	Daily	2	1		1	No	No	35.3	137	20.7	No	No	No	No	96595	81	726	1057	2.51	1.9	41.5	488	25.25	37.91	92		28	2
BA116	11	9	Female	Primary	Father	Less than 100,000/=	No	Yes	6	2	Above 5 years	AZT/3TC/ EFV OR ABC/3TC/EFV OR TDF/3TC/EFV	Yes				No	None	.	.	Daily	2	1		1	No	No	35.8	137	20.7	No	No	No	No		0	642		2.61	1.79	48.0	326	51.11	68.12	100		22	4
BA117	10	6	Male	Never went to school/ Not Applicable	Mother	Less than 100,000/=	No	Yes	1	6	Above 5 years	AZT/3TC/ NVP OR ABC/3TC/NVP OR TDF/3TC/NVP	Yes				No	Greater than 5 times	Malaria	.	Daily	4	1		3	Yes	No	28.4	137	18	No	No	No	No		0	1761		2.54	1.42	44.7	340	28.09	37.32	100		37	4
BA118	9	10	Male	Primary	Relative	Less than 100,000/=	No	No	2	8	Above 5 years	AZT/3TC/ NVP OR ABC/3TC/NVP OR TDF/3TC/NVP	Yes				No	None	.	.	Daily	4	1		3	Yes	No	23.1	124	17.2	No	Yes	No	Yes		0	757	1689	2.49	1.73	47.7	273	48.67	49.23	100		25	4
BA119	9	2	Female	Primary	Mother	Less than 100,000/=	No	Yes	1	3	Above 5 years	AZT/3TC/ NVP OR ABC/3TC/NVP OR TDF/3TC/NVP	Yes				No	None	.	.	Daily	4	2		2	No	No	24.7	122	17.6	No	No	No	No		0	2023		2.49	1.45	46.5	261	50.31	71.33	100		34	2
BA120	9	2	Female	Primary	Relative	Less than 100,000/=	No	Yes	1	11	Above 5 years	AZT/3TC/ LPV/r OR ABC/3TC/LPV/r OR AZT/3TC/ ATV/r					No	Greater than 5 times	Malaria	.	Daily	4	1		3	Yes	No	20	118	15.5	No	No	No	No		50		433	2.46	1.15	47.6	173	61.67	33.67	100			3
BA121	8	9	Male	Primary	Mother	Less than 100,000/=	No	Yes	1	1	Above 5 years	AZT/3TC/ LPV/r OR ABC/3TC/LPV/r OR AZT/3TC/ ATV/r	Yes				No	None	.	.	Daily	5	1		4	No	No	29.5	135	18.3	No	No	No	No	3555398	0	867		2.56	1.96	41.8	243	67.43	70.99	100		20	4
BA122	3	11	Male	Primary	Father	Less than 100,000/=	No	Yes	3	10	Less than 1 ye	Other Specify	Yes				Yes	None	.	.	Daily	7	1		6	No	No	15.8	110	19.2	No	No	No	No			350		2.45	1.87	36.0	182	59.71	22.11	100		26	4
BA123	8	7	Female	Primary	Relative	Less than 100,000/=	No	No		5	Above 5 years	AZT/3TC/ LPV/r OR ABC/3TC/LPV/r OR AZT/3TC/ ATV/r	Yes				No	None	.	.	Daily	7	1		6	No	No	23.3	128	16.1	No	No	No	No	1252130		2158		2.38	1.41	34.0	182	57.61	17.38	92		25	2
BA124	7	11	Female	Primary	Father	100000- 290000/=	Yes	Yes	6	9	1 - 2 years	AZT/3TC/ LPV/r OR ABC/3TC/LPV/r OR AZT/3TC/ ATV/r	Yes				No	None	.	.	Daily	3	1		2	No	No	24.4	119	18.8	No	No	No	No		133			2.68	1.43	45.9	243	65.05	23.71	100			3
BA125	6	5	Male	Primary	Father	Above 500000/=	No	Yes	3		Above 2 years – 5 years	AZT/3TC/ LPV/r OR ABC/3TC/LPV/r OR AZT/3TC/ ATV/r	Yes				No	None	.	.	Daily	2	1		1	No	No	21.3	188.1	16.4	No	No	No	No	20	0	208		2.71	1.35	47.3	256	45.34	24.31	100		12	3
BA126	10		Female	Never went to school/ Not Applicable	Father	300000- 500000/=	No	Yes	6		Above 5 years	AZT/3TC/ LPV/r OR ABC/3TC/LPV/r OR AZT/3TC/ ATV/r	No	AZT/3TC/ NVP OR ABC/3TC/NVP OR TDF/3TC/NVP	4	Treatment Failure	No	None	.	.	Daily	3	1		2	Yes	No	27.1	135	17.5	No	No	No	No		0	220		2.57	1.23	43.2	333	46.15	30.10	92		6	4
BA127	7	7	Female	Primary	Father	100000- 290000/=	No	Yes	2	7	Above 2 years – 5 years	AZT/3TC/ NVP OR ABC/3TC/NVP OR TDF/3TC/NVP	Yes				No	None	.	.	Daily	4	1	1	2	No	No	24.9	119	19.2	No	No	No	No		50	619		2.56	1.97	46.9	295	36.99	62.01	100		18	4
BA128	1	9	Female	Never went to school/ Not Applicable	Mother	Less than 100,000/=	No	Yes	1	8	Less than 1 ye	Other Specify	Yes				Yes	2-5 times	Severe Acute Malnutrition	TB	Daily	10	4	1	5	No	No	8.2	72.1	13.8	No	No	No	No		387	946		2.53	1.93	38.1	245	37.45	18.07	100		24	4
BA129	9	9	Female	Primary	Relative	Less than 100,000/=	No	Yes		5	Above 5 years	AZT/3TC/ LPV/r OR ABC/3TC/LPV/r OR AZT/3TC/ ATV/r	No	Other Specify		Others, specify	No	Once	preoperative patient for corrective surgery	.	Daily	2	1		1	No	No	20.3	120	15.2	No	No	No	No		0	183		2.49	1.4	40.5	150	70	19.67	100		5	3
BA130	9	11	Male	Primary	Father	100000- 290000/=	No	Yes	1	5	Above 5 years	AZT/3TC/ LPV/r OR ABC/3TC/LPV/r OR AZT/3TC/ ATV/r	Yes				No	None	.	.	Daily	3	1		2	No	No	24.8	121	17.9	No	No	No	No		373	1345		2.52	1.91	39.7	259	22.03	32.96	100		23	4
BA131	12	1	Female	Primary	Sponsor	Above 500000/=	No	Yes	9	4	Above 2 years – 5 years	Other Specify	No	AZT/3TC/ EFV OR ABC/3TC/EFV OR TDF/3TC/EFV	2	Others, specify	No	None	.	.	Daily	2	1		1	No	No	50.8	152	22	No	No	No	No		0	180		2.46	1.9	41.1	469	46.21	42.78	100		8	2
BA132	11	11	Male	Primary	Mother	300000- 500000/=	No	Yes	3	2	Above 5 years	AZT/3TC/ LPV/r OR ABC/3TC/LPV/r OR AZT/3TC/ ATV/r	No	AZT/3TC/ EFV OR ABC/3TC/EFV OR TDF/3TC/EFV	5	Treatment Failure	No	None	.	.	Daily	2	1		1	No	No	35.5	142	19.2	No	No	No	No		0	1563		2.62	1.27	44.0	381	45.57	24.28	100		25	2
BA133	12	6	Female	Primary	Relative	Above 500000/=	No	Yes		6	Above 5 years	AZT/3TC/ NVP OR ABC/3TC/NVP OR TDF/3TC/NVP	Yes				No	Once	Acute watery diarrohea	.	Daily	3	1		2	No	No	44.9	152	22.7	No	No	No	No		626			2.51	1.25	41.70	249	36.10	42.5	100			4
BA134	7		Female	Primary	Mother	Less than 100,000/=	No	Yes		4	Above 5 years	AZT/3TC/ NVP OR ABC/3TC/NVP OR TDF/3TC/NVP	Yes				No	None	.	.	Daily	6	1		5	No	No	19	116	15.6	No	No	No	No			1357		2.58	1.28	48.0	353	66.57	30.07	100		24	3
BA135	3		Male	Never went to school/ Not Applicable	Mother	Less than 100,000/=	No	No	1	7	1 - 2 years	AZT/3TC/ LPV/r OR ABC/3TC/LPV/r OR AZT/3TC/ ATV/r	Yes				Yes	None	.	.	Daily	10	3	1	6	No	No	11.8	87.5	14.5	No	No	No	No	217	64			2.57	1.4	43.5	347	69.78	27.62	92			3
BA136	3	6	Male	Never went to school/ Not Applicable	Father	Less than 100,000/=	No	Yes	1	2	Above 2 years – 5 years	AZT/3TC/ LPV/r OR ABC/3TC/LPV/r OR AZT/3TC/ ATV/r	Yes				No	None	.	.	Daily	11	4	1	6	No	No	12.5	89.6	15	No	No	No	No	20	70896	1414	853	2.45	1.65	44.2	213	46.07	32.04	100		19	4
BA137	4	6	Female	Primary	Relative	Less than 100,000/=	No	No		7	Above 2 years – 5 years	AZT/3TC/ LPV/r OR ABC/3TC/LPV/r OR AZT/3TC/ ATV/r	Yes				No	None	.	.	Daily	6	1		5	No	No	12.9	96.8	14	No	No	No	No	3248	50	2625		2.5	1.96	45.2	324	48.02	34.46	100		25	3
BA138	9	9	Male	Primary	Mother	100000- 290000/=	No	Yes	1	3	Above 5 years	AZT/3TC/ EFV OR ABC/3TC/EFV OR TDF/3TC/EFV	Yes				No	None	.	.	Daily	5	1		4	No	No	29.5	136	19	No	No	No	No		0	1193		2.35	1.42	41.0	270	31.52	41.72	100		26	3
BA139	5	8	Female	Primary	Father	300000- 500000/=	No	Yes		2	Above 5 years	AZT/3TC/ EFV OR ABC/3TC/EFV OR TDF/3TC/EFV	No	AZT/3TC/ LPV/r OR ABC/3TC/LPV/r OR AZT/3TC/ ATV/r			No	None	.	.	Daily	3	1		2	No	No	17.4	112	15.5	No	No	No	No		50	2463		2.42	1.76	45.8	387	70.0	39.35	100		15	1
BA140	6	9	Female	Primary	Father	100000- 290000/=	No	Yes	1	8	Above 5 years	AZT/3TC/ LPV/r OR ABC/3TC/LPV/r OR AZT/3TC/ ATV/r	No	AZT/3TC/ EFV OR ABC/3TC/EFV OR TDF/3TC/EFV	4	Others, specify	No	Once	Severe Acute Malunutrition	.	Daily	6	1		5	No	No	17.4	116	16.5	No	No	No	No		53	972		2.47	1.85	41.5	323	70.0	31.24	100		19	4
BA141	4	11	Male	Primary	Sponsor	100000- 290000/=	No	Yes	3	7	1 - 2 years	AZT/3TC/ EFV OR ABC/3TC/EFV OR TDF/3TC/EFV	Yes				No	Once	ACUTE WATERY DIARRHOE	.	Daily	6	1		5	No	No	15.9	102	16	No	No	No	No	22100	0	527		2.25	1.38	41.3	234	67.67	27.20	92		15	2
BA142	5	3	Female	Primary	Mother	Less than 100,000/=	No	Yes	1	3	Above 2 years – 5 years	AZT/3TC/ EFV OR ABC/3TC/EFV OR TDF/3TC/EFV	No	AZT/3TC/ LPV/r OR ABC/3TC/LPV/r OR AZT/3TC/ ATV/r			No	None	.	.	Daily	7	1	1	5	No	No	14.9	99.8	15.5	No	No	No	No	76	60	3818		2.4	1.46	44.1	244	70.0	43.35	100		49	1
BA143	5	11	Female	Primary	Father	100000- 290000/=	No	Yes	2	5	Above 2 years – 5 years	AZT/3TC/ LPV/r OR ABC/3TC/LPV/r OR AZT/3TC/ ATV/r	No	Other Specify	6	Others, specify	No	None	.	.	Daily	6	1		5	No	No	16.6	109	14.8	No	No	No	No	20	50	191		2.32	1.86	40.7	270	38.73	51.69	100		8	4
BA144	6		Female	Primary	Mother	100000- 290000/=	No	No		11	Above 5 years	AZT/3TC/ LPV/r OR ABC/3TC/LPV/r OR AZT/3TC/ ATV/r	No	Other Specify	11	Others, specify	No	None	.	.	Daily	4	1		3	No	No	18.6	113	15.6	No	No	No	No		30	424		2.46	1.63	39.0	282	36.81	24.02	100		8	4
BA145	3	5	Male	Never went to school/ Not Applicable	Father	100000- 290000/=	No	Yes	1	8	1 - 2 years	AZT/3TC/ LPV/r OR ABC/3TC/LPV/r OR AZT/3TC/ ATV/r	No	Other Specify	6	Others, specify	No	2-5 times	TB	.	Daily	9	3	1	5	Yes	No	8.1	76	11.6	Yes	No	No	No		314000	1160	514	2.16	1.7	26.1	331	37.94	28.54	100		7	4
BA146	9		Male	Primary	Relative	100000- 290000/=	No	No		5	Above 5 years	AZT/3TC/ LPV/r OR ABC/3TC/LPV/r OR AZT/3TC/ ATV/r	No	AZT/3TC/ NVP OR ABC/3TC/NVP OR TDF/3TC/NVP	5	Treatment Failure	No	None	.	.	Daily	6	1		5	No	No	20.9	119	16.2	No	No	No	No		0	2490		2.25	1.54	41.1	242	70.0	51.79	100			1
BA147	5	9	Female	Primary	Father	300000- 500000/=	No	Yes	1	6	Above 2 years – 5 years	AZT/3TC/ LPV/r OR ABC/3TC/LPV/r OR AZT/3TC/ ATV/r	Yes				No	None	.	.	Daily	7	1		6	No	No	19.1	110	16.4	No	No	No	No	20	0	659		2.4	1.21	43.5	357	47.34	23.21	100		16	3
BA148	11	10	Male	Primary	Mother	300000- 500000/=	No	Yes	6	9	Above 5 years	Other Specify	No	AZT/3TC/ EFV OR ABC/3TC/EFV OR TDF/3TC/EFV	4	Others, specify	No	None	.	.	Daily	3	1		2	No	No	34.1	142	20.5	No	No	No	No	114	0	794		2.34	1.83	47.5	320	29.20	48.66	100		25	3
BA149	9	1	Female	Never went to school/ Not Applicable	Mother	Less than 100,000/=	No	Yes		11	Above 5 years	AZT/3TC/ LPV/r OR ABC/3TC/LPV/r OR AZT/3TC/ ATV/r	Yes				No	2-5 times	RESPIRATORY DISEASES	.	Daily	4	1	1	2	No	No	25.9	128	17.4	No	No	No	No	878413	0	1365		2.33	1.57	44.0	329	69.94	61.99	100		21	2
BA150	6	2	Male	Primary	Relative	300000- 500000/=	No	Yes	1	1	Above 5 years	AZT/3TC/ EFV OR ABC/3TC/EFV OR TDF/3TC/EFV	No	AZT/3TC/ LPV/r OR ABC/3TC/LPV/r OR AZT/3TC/ ATV/r	2	Others, specify	No	None	.	.	Daily	6	1		5	No	No	21.1	112	17.3	No	No	No	No	23232	50	399		2.42	1.41	46.4	274	70.0	36.06	100		12	3
BA151	8		Female	Primary	Relative	100000- 290000/=	No	Yes	4	11	Above 2 years – 5 years	AZT/3TC/ LPV/r OR ABC/3TC/LPV/r OR AZT/3TC/ ATV/r	No	AZT/3TC/ EFV OR ABC/3TC/EFV OR TDF/3TC/EFV	1	Treatment Failure	No	None	.	.	Daily	3	1		2	No	No	21.7	123	16	No	No	No	No		62			2.39	1.57	40.3	276	62.20	43.82	100			3
BA152	6	5	Male	Primary	Father	Above 500000/=	No	Yes		3	Above 2 years – 5 years	AZT/3TC/ LPV/r OR ABC/3TC/LPV/r OR AZT/3TC/ ATV/r	Yes				No	None	.	.	Daily	4	1		3	No	No	19.8	116	15.7	No	No	No	No	32052	54545	3590		2.34	1.98	40.6	285	69.52	41.80	100		29	1
BA153	12	2	Female	Primary	Relative	Less than 100,000/=	No	No	6	11	Above 5 years	AZT/3TC/ EFV OR ABC/3TC/EFV OR TDF/3TC/EFV	Yes				No	Once	MALARIA	.	Daily	2	1		1	No	No	31.5	139	20	No	No	No	No		0	1499		2.43	1.52	44.9	260	26.82	63.10	100		35	3
BA154	6	11	Female	Primary	Sponsor	Above 500000/=	No	Yes	1	5	Above 5 years	AZT/3TC/ NVP OR ABC/3TC/NVP OR TDF/3TC/NVP	Yes				No	None	.	.	Daily	6	1		5	No	No	21.6	120	17.3	No	No	No	No		0	2135		2.32	1.49	48.4	481	36.95	47.51	100		33	3
BA155	11	3	Female	Primary	Father	Above 500000/=	No	Yes	6	1	Above 5 years	Other Specify	No	AZT/3TC/ EFV OR ABC/3TC/EFV OR TDF/3TC/EFV	4	Others, specify	No	None	.	.	Daily	3	1		2	Yes	No	29.6	143	18	No	No	No	No	17090	0	1358		2.25	1.75	46.0	327	26.21	132.2	100		35	2
BA156	12	1	Male	Primary	Father	Above 500000/=	No	No	2		Above 5 years	AZT/3TC/ EFV OR ABC/3TC/EFV OR TDF/3TC/EFV	No	AZT/3TC/ NVP OR ABC/3TC/NVP OR TDF/3TC/NVP	6	Drug Toxicities	No	None	.	.	Daily	2	1		1	No	No	34.2	143	19.2	No	No	No	No		0	1139		2.46	1.73	45.5	264	33.18	39.61	100		10	4
BA157	10	7	Male	Primary	Mother	Less than 100,000/=	No	Yes	1	1	Above 5 years	Other Specify	No	AZT/3TC/ EFV OR ABC/3TC/EFV OR TDF/3TC/EFV	6	Treatment Failure	No	Greater than 5 times	KAPOSI SARCOMA	.	Daily	7	1		6	Yes	No	24.4	121	16.6	No	No	No	No		0			2.39	1.45	43.0	318	70.0	28.72	100			4
BA158	11	7	Male	Primary	Relative	300000- 500000/=	No	Yes	2		Above 5 years	AZT/3TC/ EFV OR ABC/3TC/EFV OR TDF/3TC/EFV	Yes				No	None	.	.	Daily	2	1		1	No	No	33.7	140	18.5	No	No	No	No		30	173		2.29	1.49	44.2	248	70.0	63.37	100		12	2
BA159	11	11	Female	Never went to school/ Not Applicable	Mother	Less than 100,000/=	No	No	11	1	Less than 1 ye	AZT/3TC/ EFV OR ABC/3TC/EFV OR TDF/3TC/EFV	Yes				No	None	.	.	Daily	3	1		2	No	No	42.1	144	22	No	No	No	No		0	96		2.42	1.93	45.8	478	26.64	49.56	100			1
BA160	8	1	Male	Primary	Father	Above 500000/=	No	No	3	3	Above 2 years – 5 years	AZT/3TC/ EFV OR ABC/3TC/EFV OR TDF/3TC/EFV	Yes				Yes	None	.	.	Daily	6	1		5	No	No	27.2	123	18	No	No	No	No	188	0	2355		2.15	1.78	40.4	197	18.04	92.33	100		11	4
BA161	7	1	Male	Primary	Father	Above 500000/=	No	Yes	1	2	Above 2 years – 5 years	AZT/3TC/ LPV/r OR ABC/3TC/LPV/r OR AZT/3TC/ ATV/r	No	AZT/3TC/ EFV OR ABC/3TC/EFV OR TDF/3TC/EFV	2	Treatment Failure	No	None	.	.	Daily	2	1		1	No	No	27.5	121	17.5	No	No	No	No	75	0	583		2.51	1.77	43.43	241	47.43	40.57	100		6	3
BA162	11	8	Male	Primary	Relative	Less than 100,000/=	No	No	2	2	Above 5 years	AZT/3TC/ EFV OR ABC/3TC/EFV OR TDF/3TC/EFV	Yes				No	None	.	.	Daily	3	1		2	No	No	30.3	137	17.6	No	No	No	No		0	1156		2.34	1.72	41.7	180	36.74	19.35	100		19	3
BA163	11	6	Female	Primary	Father	Above 500000/=	No	Yes	5	8	Above 2 years – 5 years	AZT/3TC/ EFV OR ABC/3TC/EFV OR TDF/3TC/EFV	Yes				No	None	.	.	Daily	3	1		2	No	No	46.7	133	24.2	No	No	No	No		3180	630		2.3	1.44	39.8	250	25.53	32.57	100			1
BA164	6	3	Female	Primary	Father	100000- 290000/=	No	Yes	1	2	Above 2 years – 5 years	AZT/3TC/ LPV/r OR ABC/3TC/LPV/r OR AZT/3TC/ ATV/r	Yes				No	None	.	.	Daily	5	1		4	No	No	21.5	117	16.5	No	No	No	No		0	1488		2.29	1.89	42.9	309	63.35	56.07	100		14	4
BA165	10	3	Male	Primary	Father	100000- 290000/=	No	Yes		7	Above 5 years	AZT/3TC/ NVP OR ABC/3TC/NVP OR TDF/3TC/NVP	Yes				No	None	.	.	Daily	4	1		3	No	No	24.4	126	17.5	No	No	No	No		0	1008		2.3	1.28	47.0	281	58.12	37.53	100		18	2
BA166	9	10	Female	Never went to school/ Not Applicable	Mother	100000- 290000/=	No	Yes	3	2	Above 5 years	AZT/3TC/ EFV OR ABC/3TC/EFV OR TDF/3TC/EFV	Yes				No	None	.	.	Daily	3	1		2	No	No	22.2	133	16.7	No	No	No	No		756	1620		2.32	1.62	39.4	1081	45.18	40.27	100		21	2
BA167	9	5	Female	Primary	Father	100000- 290000/=	No	No	1	1	Above 5 years	AZT/3TC/ NVP OR ABC/3TC/NVP OR TDF/3TC/NVP	Yes				No	None	.	.	Daily	6	1		5	No	No	26.1	130	18.6	No	No	No	No	23550	0	2345		2.28	1.32	43.0	201	39.50	60.69	100		31	3
BA168	7	11	Female	Primary	Father	100000- 290000/=	No	Yes	3	9	Above 2 years – 5 years	AZT/3TC/ EFV OR ABC/3TC/EFV OR TDF/3TC/EFV	Yes				No	None	.	.	Daily	6	1	1	4	No	No	25.4	121	18.6	No	No	No	No	20	5970	132	588	2.42	1.53	46.6	190	36.02	41.35	100			3
BA169	9	9	Male	Primary	Mother	300000- 500000/=	No	No	2	11	Above 5 years	Other Specify	No	AZT/3TC/ EFV OR ABC/3TC/EFV OR TDF/3TC/EFV	6	Others, specify	No	None	.	.	Daily	7	1		6	No	No	30	127	20.6	No	No	No	No		50	767		2.36	1.48	44.9	291	46.13	45.38	92		10	4
BA170	10	5	Male	Primary	Mother	100000- 290000/=	No	No	10	1	Less than 1 ye	AZT/3TC/ EFV OR ABC/3TC/EFV OR TDF/3TC/EFV	Yes				Yes	None	.	.	Daily	2	1		1	No	No	26.6	124	17.7	No	No	No	No		20	14		2.31	1.48	40.7	384	68.03	33.88	100			3
BA171	7	5	Male	Primary	Father	100000- 290000/=	No	No	1	3	Above 5 years	AZT/3TC/ EFV OR ABC/3TC/EFV OR TDF/3TC/EFV	No	AZT/3TC/ LPV/r OR ABC/3TC/LPV/r OR AZT/3TC/ ATV/r	5	Others, specify	No	None	.	.	Daily	5	1		11	Yes	No	16.7	110	15	No	No	No	No		0	1307		2.37	1.23	44.3	164	36.61	24.42	100		18	4
BA172	9	2	Male	Primary	Father	100000- 290000/=	No	No	4	3	Above 2 years – 5 years	AZT/3TC/ EFV OR ABC/3TC/EFV OR TDF/3TC/EFV	Yes				No	None	.	.	Daily	6	1		5	No	No	22.9	128	16.2	No	No	No	No		185	1492		2.35	1.36	41.8	220	37.87	37.62	100		29	2
BA173	10	5	Female	Primary	Father	Above 500000/=	No	Yes		6	Above 5 years	AZT/3TC/ LPV/r OR ABC/3TC/LPV/r OR AZT/3TC/ ATV/r	No	AZT/3TC/ NVP OR ABC/3TC/NVP OR TDF/3TC/NVP	5	Treatment Failure	No	None	.	.	Daily	2	1		1	No	No	29.4	134	18	No	No	No	No	7438693	80	1331		2.53	1	46.5	339	39.54	27.09	100		13	4
BA174	12	5	Female	Primary	Father	300000- 500000/=	No	Yes	4	7	Above 5 years	Other Specify	No	AZT/3TC/ NVP OR ABC/3TC/NVP OR TDF/3TC/NVP	7	Others, specify	No	None	.	.	Daily	3	1		3	No	No	38.4	137	22	No	No	No	No		50	1667		2.3	1.45	44.9	237	27.9	44.01	100		25	2
BA175	6	9	Male	Primary	Mother	100000- 290000/=	No	No		9	Above 5 years	AZT/3TC/ LPV/r OR ABC/3TC/LPV/r OR AZT/3TC/ ATV/r	No	AZT/3TC/ EFV OR ABC/3TC/EFV OR TDF/3TC/EFV	4	Others, specify	No	Once	FEBRILE ILNESS	.	Daily	7	1		6	No	No	20.7	115	16.7	No	No	No	No	56	0	1419		2.47	1.74	46.6	221	70.0	44.77	100		38	3
BA176	9	2	Male	Primary	Relative	100000- 290000/=	Yes	No	2	1	Above 5 years	AZT/3TC/ EFV OR ABC/3TC/EFV OR TDF/3TC/EFV	No	AZT/3TC/ NVP OR ABC/3TC/NVP OR TDF/3TC/NVP	3	Others, specify	No	None	.	.	Daily	7	1		6	No	No	39.4	116	16	No	No	No	No		107	932		2.32	1.62	44.9	237	27.90	44.01	100		14	4
BA177	3	11	Female	Primary	Relative	100000- 290000/=	No	Yes	1	7	Above 2 years – 5 years	AZT/3TC/ LPV/r OR ABC/3TC/LPV/r OR AZT/3TC/ ATV/r	Yes				No	None	.	.	Daily	7	1		6	No	No	16.3	96.4	17.6	No	No	No	No		53		1183	2.32	1.87	43.1	250	31.10	89.71	100			2
BA178	6	6	Male	Primary	Relative	300000- 500000/=	No	Yes	3	6	Above 2 years – 5 years	AZT/3TC/ EFV OR ABC/3TC/EFV OR TDF/3TC/EFV	Yes				No	None	.	.	Daily	3	1		2	No	No	17.6	107	16	No	No	No	No	58	78	933		2.33	1.73	41.2	295	28.57	54.35	100		10	4
BA179	7	3	Male	Primary	Mother	Less than 100,000/=	No	No	3	11	Above 2 years – 5 years	AZT/3TC/ LPV/r OR ABC/3TC/LPV/r OR AZT/3TC/ ATV/r	Yes				No	None	.	.	Daily	7	1		6	No	No	20.6	118	15.5	No	No	No	No		0	1330		2.41	1.74	46.0	269	46.91	45.71	92		26	1
BA180	4	4	Female	Never went to school/ Not Applicable	Mother	Less than 100,000/=	No	Yes		11	Above 2 years – 5 years	AZT/3TC/ LPV/r OR ABC/3TC/LPV/r OR AZT/3TC/ ATV/r	Yes				No	None	.	.	Daily	7	1		6	No	No	12	94.8	13.5	No	No	No	No	32822	0	642		2.42	1.76	46.8	511	57.19	40.58	100		7	4
BA181	11	8	Male	Primary	Relative	Less than 100,000/=	No	Yes	6	6	Above 5 years	AZT/3TC/ EFV OR ABC/3TC/EFV OR TDF/3TC/EFV	Yes				No	None	.	.	Daily	3	1		2	No	No	31.4	143	19	No	No	No	No		0	1051		2.29	1.38	44.0	205	58.24	32.71	100		35	2
BA182	11	1	Male	Primary	Father	Above 500000/=	No	No	3	3	Above 5 years	Other Specify	No	AZT/3TC/ EFV OR ABC/3TC/EFV OR TDF/3TC/EFV	8	Others, specify	No	None	.	.	Daily	3	1		2	No	No	33.5	139	20.2	No	No	No	No		50	1800		2.29	1.9	45.39	303	46.24	81.22	100		9	2
BA183	11	8	Male	Primary	Father	300000- 500000/=	No	Yes	5	4	Above 5 years	Other Specify	No	AZT/3TC/ EFV OR ABC/3TC/EFV OR TDF/3TC/EFV	5	Others, specify	No	None	.	.	Daily	3	1		2	Yes	No	30.8	138	17.5	No	No	No	No		0	145		2.45	1.64	48.29	174	61.72	20.35	92		12	4
BA184	12		Female	Primary	Father	100000- 290000/=	No	Yes		2	Above 5 years	AZT/3TC/ LPV/r OR ABC/3TC/LPV/r OR AZT/3TC/ ATV/r	No	Other Specify	3		No	None	.	.	Daily	2	1		1	No	No	40.6	142	22.5	No	No	No	No	750000	40	145		2.19	1.49	39.2	254	30.32	77.66	100		10	4
BA185	9	8	Female	Primary	Father	Above 500000/=	No	Yes	3	3	Above 5 years	AZT/3TC/ NVP OR ABC/3TC/NVP OR TDF/3TC/NVP	Yes				No	None	.	.	Daily	3	1		2	No	No	21.7	123	15.5	No	No	No	No		3650	489		2.39	1.73	47.7	280	22.70	41.36	100		12	4
BA186	10	7	Male	Primary	Father	Above 500000/=	No	No	3	5	Above 5 years	AZT/3TC/ LPV/r OR ABC/3TC/LPV/r OR AZT/3TC/ ATV/r	No	AZT/3TC/ NVP OR ABC/3TC/NVP OR TDF/3TC/NVP	4	Treatment Failure	No	None	.	.	Daily	3	1		2	No	No	31.2	139	19	No	No	No	No		0	1165		2.25	1.44	47.3	220	32.33	61.54	100		15	3
BA187	10	10	Male	Primary	Relative	100000- 290000/=	No	Yes		5	Above 5 years	AZT/3TC/ LPV/r OR ABC/3TC/LPV/r OR AZT/3TC/ ATV/r	Yes				No	None	.	.	Daily	3	1		2	Yes	No	26.6	132	17.8	No	No	No	No	9625677	0	1597		2.28	1.69	45.1	239	40.95	55.58	100		17	4
BA188	6	5	Female	Primary	Mother	Less than 100,000/=	No	No	1	3	Above 5 years	AZT/3TC/ LPV/r OR ABC/3TC/LPV/r OR AZT/3TC/ ATV/r	Yes				No	None	.	.	Daily	7	1		6	No	No	17.9	109	15.6	No	No	No	No		0	1028		2.32	1.45	45.9	206	70.0	31.72	100		14	4
BA189	12	5	Male	Primary	Father	100000- 290000/=	No	Yes		2	Above 5 years	Other Specify	No	AZT/3TC/ NVP OR ABC/3TC/NVP OR TDF/3TC/NVP	10	Others, specify	No	None	.	.	Daily	3	1		2	No	No	35.4	150	20.3	No	No	No	No	241634	0	1576		2.36	1.61	44.7	495	31.82	55.07	100		23	3
BA190	8	8	Female	Primary	Relative	100000- 290000/=	No	No	8	1	Less than 1 ye	AZT/3TC/ EFV OR ABC/3TC/EFV OR TDF/3TC/EFV	Yes				No	None	.	.	Daily	4	1	1	2	No	No	25.8	127	18.4	No	No	No	No		0	381		2.37	1.81	41.2	418	43.24	19.10	100		18	3
BA191	9	7	Female	Primary	Mother	Less than 100,000/=	No	Yes		2	Above 5 years	AZT/3TC/ LPV/r OR ABC/3TC/LPV/r OR AZT/3TC/ ATV/r	Yes				No	None	.	.	Daily	2	1		1	Yes	No	22.5	128	15.5	No	No	No	No	727801	0	2457		2.32	1.43	44.6	204	70.0	28.18	100		30	3
BA192	9	3	Male	Primary	Relative	Above 500000/=	No	Yes		6	Above 5 years	AZT/3TC/ LPV/r OR ABC/3TC/LPV/r OR AZT/3TC/ ATV/r	Yes				No	None	.	.	Daily	2	1		1	No	No	25.8	127	16.5	No	No	No	No	465	293	560		2.23	1.24	40.2	210	24.35	21.84	100		20	3
BA193	11	5	Female	Primary	Mother	100000- 290000/=	No	Yes	2	7	Above 5 years	AZT/3TC/ NVP OR ABC/3TC/NVP OR TDF/3TC/NVP	Yes				No	None	.	.	Daily	3	1		2	No	No	27.1	127	18.5	No	No	No	No		0	258		2.3	1.28	42.6	274	70.0	34.82	100		16	3
BA194	9		Female	Primary	Mother	100000- 290000/=	No	Yes		2	Above 5 years	AZT/3TC/ LPV/r OR ABC/3TC/LPV/r OR AZT/3TC/ ATV/r	Yes				No	None	.	.	Daily	3	1		2	No	No	24.2	126	17	No	No	No	No		40	1914		2.46	1.53	47.4	294	61.7	32.12	100		23	2
BA195	10	9	Male	Primary	Mother	Less than 100,000/=	No	Yes	5	7	Above 5 years	AZT/3TC/ LPV/r OR ABC/3TC/LPV/r OR AZT/3TC/ ATV/r	No	AZT/3TC/ EFV OR ABC/3TC/EFV OR TDF/3TC/EFV	3	Treatment Failure	No	None	.	.	Daily	3	1		2	No	No	28.1	133	18.5	No	No	No	No		40	908		2.3	1.48	42.6	240	57.96	35.02	100		27	2
BA196	5		Female	Primary	Mother	100000- 290000/=	No	Yes		2	Above 2 years – 5 years	AZT/3TC/ LPV/r OR ABC/3TC/LPV/r OR AZT/3TC/ ATV/r	No	AZT/3TC/ NVP OR ABC/3TC/NVP OR TDF/3TC/NVP	2	Others, specify	No	None	.	.	Daily	7	1	1	5	No	No	16	104	14.8	No	No	No	No		0	2826		2.35	1.53	44.3	197	64.62	36.93	100		27	1
BA197	6	3	Female	Primary	Father	300000- 500000/=	No	Yes	2	3	Above 2 years – 5 years	AZT/3TC/ LPV/r OR ABC/3TC/LPV/r OR AZT/3TC/ ATV/r	No	AZT/3TC/ NVP OR ABC/3TC/NVP OR TDF/3TC/NVP	2	Others, specify	No	None	.	.	Daily	7	1		6	No	No	21.7	118	18.8	No	No	No	No	0	50	2043		2.24	1.4	43.3	328	70.0	34.56	92		46	4
BA198	7		Female	Primary	Father	300000- 500000/=	No	No	1	8	Above 5 years	AZT/3TC/ LPV/r OR ABC/3TC/LPV/r OR AZT/3TC/ ATV/r	No	AZT/3TC/ EFV OR ABC/3TC/EFV OR TDF/3TC/EFV	3	Treatment Failure	No	None	.	.	Daily	8	1	1	6	No	No	18.5	112	16	No	No	No	No		70	108		2.32	1.6	44.7	215	62.19	36.18	87		10	4
BA199	7	2	Female	Primary	Mother	100000- 290000/=	No	Yes		2	Above 5 years	AZT/3TC/ LPV/r OR ABC/3TC/LPV/r OR AZT/3TC/ ATV/r	Yes				No	None	.	.	Daily	4	1		3	Yes	No	15.9	106	14.8	No	No	No	No	4590000	0	691		2.4	1.55	44.7	213	70.0	45.04	100		13	4
BA200	10	10	Male	Primary	Father	Above 500000/=	No	Yes	3	7	Above 5 years	AZT/3TC/ EFV OR ABC/3TC/EFV OR TDF/3TC/EFV	Yes				No	None	.	.	Daily	3	1		2	No	No	29.8	135	20.4	No	No	No	No		0	863		2.2	1.39	42.1	265	19.94	37.34	100		12	3
BA201	5	4	Female	Primary	Father	Above 500000/=	No	Yes	1	6	Above 2 years – 5 years	AZT/3TC/ LPV/r OR ABC/3TC/LPV/r OR AZT/3TC/ ATV/r	No	Other Specify	1	Others, specify	No	None	.	.	Daily	4	1	1	2	No	No	17.9	108	15.5	No	No	No	No	0	0	282		2.42	1.6	39.9	315	51.18	27.58	100		7	4
BA202	6	10	Female	Primary	Father	Above 500000/=	No	Yes	1	2	Above 5 years	AZT/3TC/ EFV OR ABC/3TC/EFV OR TDF/3TC/EFV	No	Other Specify	1	New Opportunistic Infection Like TB	No	None	.	.	Daily	6	1		5	No	No	19.1	119	19.2	No	No	No	No		50	255		2.24	1.71	41.8	230	35.37	74.03	100		15	4
BA203	8	9	Male	Primary	Mother	100000- 290000/=	No	No	2	9	Above 5 years	AZT/3TC/ NVP OR ABC/3TC/NVP OR TDF/3TC/NVP	Yes				No	None	.	.	Daily	3	1		2	No	No	26.9	132	18.5	No	No	No	No		50	607		2.27	1.61	44.3	444	32.86	28.35	100		29	3
BA204	9	6	Female	Primary	Mother	100000- 290000/=	No	No	1	5	Above 5 years	AZT/3TC/ LPV/r OR ABC/3TC/LPV/r OR AZT/3TC/ ATV/r	No	AZT/3TC/ NVP OR ABC/3TC/NVP OR TDF/3TC/NVP	6	Others, specify	No	None	.	.	Daily	2	1		1	No	No	27	129	18	No	No	No	No	643492	40	1275		2.22	1.3	41.5	233	54.26	58.82	100		17	1
BA205	10	10	Male	Primary	Father	300000- 500000/=	No	No	2	6	Above 5 years	AZT/3TC/ NVP OR ABC/3TC/NVP OR TDF/3TC/NVP	Yes				No	None	.	.	Daily	3	1		2	No	No	28	126	18	No	No	No	No		0	939		2.17	1.63	44.9	146	51.43	32.69	100		22	2
BA206	4		Male	Never went to school/ Not Applicable	Mother	Less than 100,000/=	No	No	1	5	Above 2 years – 5 years	AZT/3TC/ LPV/r OR ABC/3TC/LPV/r OR AZT/3TC/ ATV/r	Yes				No	None	.	.	Daily	9	2	1	6	No	No	14.5	93.6	17	No	Yes	No	No	20		1037		2.4	2.09	41.8	257	70.0	20.09	100		14	4
BA207	9	5	Female	Primary	Father	300000- 500000/=	No	Yes		5	Above 5 years	AZT/3TC/ LPV/r OR ABC/3TC/LPV/r OR AZT/3TC/ ATV/r	Yes				No	None	.	.	Daily	2	1		1	No	No	27	126	19	No	No	No	No	0	0	1671		2.34	1.48	43.1	416	34.30	52.66	100		27	4
BA208	6	10	Female	Primary	Mother	300000- 500000/=	No	Yes		3	Above 5 years	AZT/3TC/ EFV OR ABC/3TC/EFV OR TDF/3TC/EFV	No	AZT/3TC/ LPV/r OR ABC/3TC/LPV/r OR AZT/3TC/ ATV/r			No	None	.	.	Daily	3	1		2	No	No	19.3	116	16	No	No	No	No	9985	0	2313		2.26	1.85	45.3	380	63.89	41.29	100		21	3
BA209	7	3	Female	Never went to school/ Not Applicable	Relative	Less than 100,000/=	No	Yes	1	4	Above 5 years	AZT/3TC/ LPV/r OR ABC/3TC/LPV/r OR AZT/3TC/ ATV/r	No	AZT/3TC/ EFV OR ABC/3TC/EFV OR TDF/3TC/EFV		Treatment Failure	Yes	2-5 times	MEASLES	TB	Daily	4	1		3	No	No	19.4	113	16	No	No	No	No		103000	3088	34	2.26	1.51	37.1	439	70.0	37.80	100		13	4
BA210	10	6	Male	Primary	Mother	Less than 100,000/=	No	Yes	2	8	Above 5 years	AZT/3TC/ LPV/r OR ABC/3TC/LPV/r OR AZT/3TC/ ATV/r	No	AZT/3TC/ NVP OR ABC/3TC/NVP OR TDF/3TC/NVP	4	Treatment Failure	No	Once	MALARIA	.	Daily	3	1		2	No	No	24.8	129	17.7	No	No	No	No		0	1207	665	2.3	1.36	42.5	277	30.11	40.95	100		20	4
BA211	12	1	Female	Primary	Mother	100000- 290000/=	No	No		9	Above 5 years	AZT/3TC/ NVP OR ABC/3TC/NVP OR TDF/3TC/NVP	Yes				No	2-5 times	FEBRILE ILNESESS	.	Daily	4	1	1	2	No	No	41.8	149	23	No	No	No	No		0	585		2.27	1.3	46.5	277	32.47	53.23	100		21	3
BA212	9	9	Female	Primary	Father	300000- 500000/=	No	Yes	1	4	Above 5 years	AZT/3TC/ EFV OR ABC/3TC/EFV OR TDF/3TC/EFV	No	AZT/3TC/ NVP OR ABC/3TC/NVP OR TDF/3TC/NVP	7	New Opportunistic Infection Like TB	Yes	None	.	.	Daily	3	1		2	No	No	21.3	121	17.5	No	No	No	No	767637	0	3000		2.33	1.83	49.8	254	40.06	26.47	100		29	3
BA213	11		Male	Primary	Relative	Above 500000/=	No	Yes	1		Above 5 years	AZT/3TC/ LPV/r OR ABC/3TC/LPV/r OR AZT/3TC/ ATV/r	No	Other Specify	2	Treatment Failure	No	None	.	.	Daily	6	1		5	No	No	25.3	127	18.1	No	No	No	No	9267	0	689		2.33	1.73	44.1	298	70.0	26.34	100		14	4
BA214	11		Male	Primary	Relative	Above 500000/=	No	Yes	1		Above 5 years	AZT/3TC/ LPV/r OR ABC/3TC/LPV/r OR AZT/3TC/ ATV/r	No	Other Specify	3	Treatment Failure	No	None	.	.	Daily	6	1		5	Yes	No	24.6	127	17.7	No	No	No	No	5557	0	2223		2.4	1.64	43.5	309	70.0	30.88	100		19	4
BA215	11	7	Male	Primary	Relative	300000- 500000/=	No	Yes	2	6	Above 5 years	AZT/3TC/ EFV OR ABC/3TC/EFV OR TDF/3TC/EFV	Yes				No	None	.	.	Daily	2	1		1	No	No	33.7	137	19.5	No	No	No	No		0	247		2.3	1.46	44.6	230	56.05	26.38	100		12	2
BA216	7		Female	Primary	Mother	100000- 290000/=	No	No		5	Above 5 years	AZT/3TC/ EFV OR ABC/3TC/EFV OR TDF/3TC/EFV	No	AZT/3TC/ LPV/r OR ABC/3TC/LPV/r OR AZT/3TC/ ATV/r	5	Others, specify	No	None	.	.	Daily	4	1		3	Yes	No	17.5	118	15.3	No	No	No	No	18771	0	762		2.31	1.64	48.5	319	49.18	52.47	100		11	3
BA217	8	11	Female	Primary	Relative	Less than 100,000/=	Yes	No	5	1	Above 2 years – 5 years	AZT/3TC/ EFV OR ABC/3TC/EFV OR TDF/3TC/EFV	Yes				No	Once	FEBRILE ILNESS	.	Daily	3	1		2	No	No	23.2	119	16.9	No	No	No	No	505219	0	37		2.27	1.94	40.4	502	31.78	63.95	100			2
BA218	9		Female	Primary	Mother	Less than 100,000/=	No	No		4	Above 5 years	AZT/3TC/ LPV/r OR ABC/3TC/LPV/r OR AZT/3TC/ ATV/r	Yes				No	None	.	.	Daily	6	1		5	No	No	22.6	120	16.5	No	No	No	No	92776	0	2252		2.43	1.73	46.2	339	70.0	2014	92		36	3
BA219	11	5	Male	Primary	Mother	Less than 100,000/=	No	No	2	5	Above 5 years	AZT/3TC/ LPV/r OR ABC/3TC/LPV/r OR AZT/3TC/ ATV/r	Yes				No	None	.	.	Daily	3	1		2	No	No	27.6	126	19.5	No	No	No	No	40	0	996		2.31	1.73	44.2	303	59.60	42.64	100		36	4
BA220	5	10	Male	Primary	Father	100000- 290000/=	No	Yes	5	1	Less than 1 ye	AZT/3TC/ EFV OR ABC/3TC/EFV OR TDF/3TC/EFV	No	AZT/3TC/ LPV/r OR ABC/3TC/LPV/r OR AZT/3TC/ ATV/r	8	New Opportunistic Infection Like TB	No	None	.	.	Daily	7	1		6	No	No	16.3	98.7	15	No	No	No	No		244000	145		2.04	1.38	27.6	195	56.53	9.76	100		9	4
BA211	7	6	Female	Primary	Mother	Less than 100,000/=	No	No	5	6	1 - 2 years	AZT/3TC/ LPV/r OR ABC/3TC/LPV/r OR AZT/3TC/ ATV/r	No	AZT/3TC/ EFV OR ABC/3TC/EFV OR TDF/3TC/EFV		Treatment Failure	Yes	Once	MEASLES	.	Daily	9	2	1	6	Yes	No	14.5	106	14	No	No	No	No		3010000		623	2.44	1.42	40.2	219	70.0	37.75	100			4
BA222	9	4	Female	Primary	Father	100000- 290000/=	No	Yes	1	5	Above 5 years	AZT/3TC/ LPV/r OR ABC/3TC/LPV/r OR AZT/3TC/ ATV/r	Yes				No	None	.	.	Daily	3	1		2	No	No	24.4	131	16.5	No	No	No	No	1826164	0	1655		2.31	1.7	41.1	594	36.85	47.14	100		25	3
BZ223	6	9	Male	Primary	Mother	Above 500000/=	No	Yes		8	Above 5 years	AZT/3TC/ NVP OR ABC/3TC/NVP OR TDF/3TC/NVP	Yes				No	None	.	.	Daily	2			2	No	No	21.4	120	15.8	No	No	No	No		0	5280		2.29	1.62	44.9	325	29.04	19.67	100		33	4
BA224	6	2	Male	Primary	Father	100000- 290000/=	No	No	1	5	Above 2 years – 5 years	AZT/3TC/ LPV/r OR ABC/3TC/LPV/r OR AZT/3TC/ ATV/r	No	AZT/3TC/ NVP OR ABC/3TC/NVP OR TDF/3TC/NVP	1	Others, specify	No	None	.	.	Daily	6	1		5	No	No	21.2	116	17.5	No	No	No	No	75	50	2014		2.28	1.37	42.5	202	62.69	31.37	92		24	4
BA225	9		Female	Primary	Father	Above 500000/=	No	Yes	4		Above 2 years – 5 years	AZT/3TC/ LPV/r OR ABC/3TC/LPV/r OR AZT/3TC/ ATV/r	No	AZT/3TC/ EFV OR ABC/3TC/EFV OR TDF/3TC/EFV	6	Treatment Failure	No	None	.	.	Daily	4	1		3	No	No	22	112	18.5	No	No	No	No		195			2.38	1.58	41.2	467	48.58	30.08	100			4
BA226	11		Male	Primary	Father	Less than 100,000/=	No	No	1	3	Above 5 years	AZT/3TC/ LPV/r OR ABC/3TC/LPV/r OR AZT/3TC/ ATV/r	No	AZT/3TC/ NVP OR ABC/3TC/NVP OR TDF/3TC/NVP	6	Treatment Failure	No	None	.	.	Daily	2	1		1	No	No	27	131	17.5	No	No	No	No		50	313	1208	2.46	1.26	43.3	242	69.0	15.94	100		17	3
BA227	7		Male	Primary	Relative	Less than 100,000/=	No	Yes	2	5	Above 2 years – 5 years	AZT/3TC/ EFV OR ABC/3TC/EFV OR TDF/3TC/EFV	Yes				No	None	.	.	Daily	5	1		4	No	No	26.1	126	18	No	No	No	No	31816	0	396	698	2.46	1.74	45.3	273	42.37	14.48	100		9	3
BA228	10	6	Female	Primary	Relative	Less than 100,000/=	No	No	2	5	Above 5 years	AZT/3TC/ LPV/r OR ABC/3TC/LPV/r OR AZT/3TC/ ATV/r	No	AZT/3TC/ NVP OR ABC/3TC/NVP OR TDF/3TC/NVP	4	Treatment Failure	No	None	.	.	Daily	3	1		2	No	No	34.8	141	20	No	No	No	No		0	1752	1280	2.47	1.53	49.3	331	44.15	44.03	100		22	3
BA229	8		Female	Primary	Mother	Less than 100,000/=	Yes	No	1		Above 5 years	AZT/3TC/ LPV/r OR ABC/3TC/LPV/r OR AZT/3TC/ ATV/r	No	AZT/3TC/ NVP OR ABC/3TC/NVP OR TDF/3TC/NVP	3	Treatment Failure	No	2-5 times	MALARIA	FEBRILE ILLNESS	Daily	7	1		6	No	No	19.9	114	17.5	No	No	No	No		0	1682	1472	2.44	1.58	48.0	375	36.62	39.65	100		23	3
BA230	2	2	Male	Never went to school/ Not Applicable	Father	100000- 290000/=	No	No	1	1	1 - 2 years	AZT/3TC/ LPV/r OR ABC/3TC/LPV/r OR AZT/3TC/ ATV/r	Yes				No	None	.	.	Daily	7	2	1	4	No	No	12.8	81.2	16.5	No	No	No	No	2250	2030		1377	2.35	1.76	44.2	523	37.51	53.11	92		31	3
BA231	2	9	Male	Never went to school/ Not Applicable	Father	100000- 290000/=	No	Yes		3	Above 2 years – 5 years	AZT/3TC/ LPV/r OR ABC/3TC/LPV/r OR AZT/3TC/ ATV/r	Yes				No	None	.	.	Daily	9	2	1	6	No	No	12.6	89.2	16.5	No	No	No	No		0	1768		2.33	1.8	41.8	325	70.0	47.37	100		27	2
BA232		8	Male	Never went to school/ Not Applicable	Father	100000- 290000/=	No	Yes		2	Less than 1 ye	AZT/3TC/ LPV/r OR ABC/3TC/LPV/r OR AZT/3TC/ ATV/r	Yes				No	None	.	.	Daily	1	1			No	No	8	68.8	15	No	No	No	No		54400			2.41	1.74	41.8	248	63.66	32.34	100			1
BA233	6	10	Female	Primary	Father	100000- 290000/=	No	No		11	Above 5 years	AZT/3TC/ EFV OR ABC/3TC/EFV OR TDF/3TC/EFV					No	Once	PNEUMONIA	.	Daily	4	1		3	No	No	16.2	106	16	No	No	No	No	124	50	2046		2.49	1.53	42.7	249	54.11	23.59	100		22	3
BA234	11	8	Female	Primary	Mother	Less than 100,000/=	No	No	6	5	Above 5 years	Other Specify	No	AZT/3TC/ EFV OR ABC/3TC/EFV OR TDF/3TC/EFV	4	Others, specify	No	2-5 times	MALARIA	VVF DUE TO DEFILEMENT	Daily	6	2	1	3	No	No	37.4	134	22	No	No	No	No		219	1074		2.44	1.65	45.5	289	43.15	37.25	100		24	2
BA235	11	3	Male	Primary	Mother	Less than 100,000/=	No	Yes	2	11	Above 5 years	AZT/3TC/ NVP OR ABC/3TC/NVP OR TDF/3TC/NVP	Yes				No	None	.	.	Daily	2	1		1	No	No	32.8	138	20.5	No	No	No	No		0	1023		2.28	1.29	49.7	288	37.45	34.08	100		15	2
BA236	9	3	Male	Primary	Mother	Less than 100,000/=	No	Yes		10	Above 5 years	AZT/3TC/ LPV/r OR ABC/3TC/LPV/r OR AZT/3TC/ ATV/r	No	AZT/3TC/ NVP OR ABC/3TC/NVP OR TDF/3TC/NVP	1	Treatment Failure	No	2-5 times	SAM	.	Daily	2	1		1	No	No	24	128	16.7	No	No	No	No	5400005	50	1039		2.4	1.47	46.9	282	68.70	28.03	100		15	4
BA237	12	4	Male	Primary	Mother	100000- 290000/=	No	Yes	1	7	Above 5 years	Other Specify	No	AZT/3TC/ EFV OR ABC/3TC/EFV OR TDF/3TC/EFV	10	Others, specify	No	2-5 times	FEBRILE ILLNESS	.	Daily	1	1			No	No	36.6	148.2	20	No	No	No	No		0	478		2.29	1.85	46.6	391	45.04	59.71	100		13	3
BA238	11	10	Female	Primary	Relative	100000- 290000/=	No	No	1	3	Above 5 years	AZT/3TC/ NVP OR ABC/3TC/NVP OR TDF/3TC/NVP	Yes				No	None	.	.	Daily	3	1		2	No	No	32	130	20	No	No	No	No		0	874		2.28	1.82	46.6	398	41.19	59.43	100		20	4
BA239	6	10	Female	Primary	Mother	100000- 290000/=	No	Yes		3	Above 5 years	AZT/3TC/ EFV OR ABC/3TC/EFV OR TDF/3TC/EFV	No	AZT/3TC/ LPV/r OR ABC/3TC/LPV/r OR AZT/3TC/ ATV/r			No	None	.	.	Daily	2	1		1	No	No	23.9	124	17.6	No	No	No	No	0	0	3291		2.42	1.75	47.5	287	56.43	35.60	100		33	2
BA240	11	8	Male	Primary	Father	Above 500000/=	No	Yes	11	1	Less than 1 ye	Other Specify	No	AZT/3TC/ EFV OR ABC/3TC/EFV OR TDF/3TC/EFV	2	Others, specify	No	None	.	.	Daily	3	1		2	No	No	27.9	126	19	No	No	No	No		0	378		2.27	1.8	40.4	361	53.64	28.56	92		14	3
BA241	11	7	Female	Primary	Relative	Above 500000/=	No	Yes	5	3	Above 5 years	AZT/3TC/ LPV/r OR ABC/3TC/LPV/r OR AZT/3TC/ ATV/r	No	AZT/3TC/ NVP OR ABC/3TC/NVP OR TDF/3TC/NVP	5	Treatment Failure	Yes	None	.	.	Daily	2	1		1	Yes	No	27.3	135	18.5	No	No	No	No		5840	1095	515	2.29	1.33	45.7	203	70.0	25.38	100		29	3
BA242	7	5	Male	Primary	Mother	Less than 100,000/=	No	Yes	1	6	Above 2 years – 5 years	AZT/3TC/ LPV/r OR ABC/3TC/LPV/r OR AZT/3TC/ ATV/r	Yes				No	None	.	.	Daily	4	1		3	No	No	23.5	122	17.5	No	No	No	No	3612932	0	1617		2.34	1.84	49.0	266	48.10	27.92	100		35	1
BA243	5	3	Female	Primary	Mother	Less than 100,000/=	Yes	No	2		Above 2 years – 5 years	AZT/3TC/ LPV/r OR ABC/3TC/LPV/r OR AZT/3TC/ ATV/r	Yes				No	None	.	.	Daily	5	1		4	No	No	16.5	104	14.5	No	No	No	No		40	1329		2.35	1.68	46.2	200	60.92	29.50	100		19	3
BA244	5	4	Female	Primary	Relative	Above 500000/=	No	Yes	5	2	Less than 1 ye	AZT/3TC/ EFV OR ABC/3TC/EFV OR TDF/3TC/EFV	Yes				Yes	Once	MALARIA	.	Daily	9	2	1	6	Yes	No	15.7	103	16	No	No	No	No			5		2.23	1.88	44.4	209	70.0	57.21	100		1	3
BA245	1	11	Female	Never went to school/ Not Applicable	Relative	Less than 100,000/=	No	Yes	1	5	Less than 1 ye	AZT/3TC/ LPV/r OR ABC/3TC/LPV/r OR AZT/3TC/ ATV/r	Yes				No	None	.	.	Daily	10	3	1	6	No	No	11.9	81	16.4	No	No	No	No		50	1145		2.13	2.13	47.1	225	70.0	80.81	100		9	4
BA246	11		Female	Primary	Relative	Less than 100,000/=	Yes	No	1	6	Above 5 years	AZT/3TC/ LPV/r OR ABC/3TC/LPV/r OR AZT/3TC/ ATV/r	No	AZT/3TC/ NVP OR ABC/3TC/NVP OR TDF/3TC/NVP	3	Treatment Failure	No	None	.	.	Daily	3	1		3	Yes	No	25.9	135	17	No	No	No	No		50	951		2.32	1.61	43.0	242	70.0	24.18	100		22	3
BA247	12	2	Male	Primary	Father	Less than 100,000/=	No	No	3	4	Above 5 years	AZT/3TC/ NVP OR ABC/3TC/NVP OR TDF/3TC/NVP	Yes				No	None	.	.	Daily	9	2	1	6	No	No	30.1	135	18.6	No	No	Yes	Yes		0	475		2.1	1.19	31.9	162	70.0	14.77	100		35	3
BA248	8	9	Male	Primary	Mother	100000- 290000/=	No	Yes	5	4	Above 2 years – 5 years	AZT/3TC/ EFV OR ABC/3TC/EFV OR TDF/3TC/EFV	Yes				No	None	.	.	Daily	5	1	1	3	No	No	23.1	124	17.5	No	No	No	No	136978	0	683		2.31	1.61	45.6	491	56.91	13.72	100		15	2
BA249	10	9	Female	Primary	Father	Less than 100,000/=	No	Yes	2	10	Above 5 years	AZT/3TC/ NVP OR ABC/3TC/NVP OR TDF/3TC/NVP	Yes				No	None	.	.	Daily	4	1		3	Yes	No	27	135	17.5	No	No	No	No		0	172		2.34	1.16	46.4	228	32.24	35.34	100		9	3
BA250	9	6	Male	Primary	Mother	Less than 100,000/=	No	Yes	1	5	Above 5 years	AZT/3TC/ EFV OR ABC/3TC/EFV OR TDF/3TC/EFV	No	AZT/3TC/ NVP OR ABC/3TC/NVP OR TDF/3TC/NVP	7	Others, specify	No	None	.	.	Daily	2	1		1	No	No	24.1	127	18.5	No	No	No	No		0	1696		2.39	1.35	47.2	385	54.01	42.84	100		35	3
BA251	10	3	Male	Primary	Mother	Less than 100,000/=	No	No	6	2	Above 2 years – 5 years	AZT/3TC/ LPV/r OR ABC/3TC/LPV/r OR AZT/3TC/ ATV/r	No	AZT/3TC/ EFV OR ABC/3TC/EFV OR TDF/3TC/EFV	3	Treatment Failure	No	None	.	.	Daily	7	1		6	No	No	20.8	121	16.4	No	No	No	No	71777	1280	509		2.31	1.48	44.4	261	38.39	26.42	100		15	4
BA252	5		Female	Primary	Mother	Less than 100,000/=	No	No	11		Above 2 years – 5 years	AZT/3TC/ EFV OR ABC/3TC/EFV OR TDF/3TC/EFV	No	AZT/3TC/ LPV/r OR ABC/3TC/LPV/r OR AZT/3TC/ ATV/r	2	Others, specify	No	None	.	.	Daily	7	1		6	No	No	15.6	105	15.7	No	No	No	No		103	1251		2.2	1.6	47.1	382	60.3	17.08	100		17	3
BA253	9	9	Male	Primary	Father	300000- 500000/=	No	Yes	10		Above 5 years	AZT/3TC/ LPV/r OR ABC/3TC/LPV/r OR AZT/3TC/ ATV/r	No	AZT/3TC/ NVP OR ABC/3TC/NVP OR TDF/3TC/NVP	5	Treatment Failure	No	None	.	.	Daily	2	1		1	No	No	28.6	139	17.6	No	No	No	No	241068	0	1209		2.3	1.29	41.9	476	64.57	20.54	100		22	3
BA254	9	7	Female	Primary	Father	Less than 100,000/=	No	Yes	1	11	Above 5 years	AZT/3TC/ NVP OR ABC/3TC/NVP OR TDF/3TC/NVP	Yes				No	Once	MEASLES	.	Daily	4	1		4	No	No	20.5	123	19.4	No	No	No	No		50	1518		2.18	1.34	42.7	321	70.0	62.59	100		24	4
BA255	6		Female	Primary	Relative	Less than 100,000/=	No	No	4		Above 2 years – 5 years	AZT/3TC/ EFV OR ABC/3TC/EFV OR TDF/3TC/EFV	Yes				No	None	.	.	Daily	6	1		5	No	No	15.8	164	15.5	No	No	No	No	154	0	46		2.37	1.61	43.6	507	39.05	26.66	100		16	4
BA256	9	2	Male	Primary	Relative	100000- 290000/=	No	Yes	1	2	Above 5 years	AZT/3TC/ NVP OR ABC/3TC/NVP OR TDF/3TC/NVP	Yes				No	None	.	.	Daily	6	1		5	No	No	25.4	127	18.4	No	No	No	No		0	2166		2.34	1.44	46.1	322	48.95	28.94	100		22	3
BA257	10	11	Female	Primary	Father	Above 500000/=	No	Yes	1	3	Above 5 years	AZT/3TC/ LPV/r OR ABC/3TC/LPV/r OR AZT/3TC/ ATV/r	Yes				No	Once	SEVERE ANAEMIA	.	Daily	2	1		1	Yes	No	26.4	136	17.5	No	No	No	No		0	1001		2.36	1.67	43.5	489	56.04	53.99	92			1
BA258	10	6	Male	Primary	Mother	Less than 100,000/=	No	Yes	5	6	Above 5 years	AZT/3TC/ LPV/r OR ABC/3TC/LPV/r OR AZT/3TC/ ATV/r	No	AZT/3TC/ EFV OR ABC/3TC/EFV OR TDF/3TC/EFV	1	Treatment Failure	No	2-5 times	FEBRILE CONVLSIONS	.	Daily	7	1		6	No	No	27.1	124	20.6	No	No	No	No	1910008	0	1		2.27	1.96	42.3	301	70.0	50.68	100		14	4
BA259	12	2	Male	Primary	Father	300000- 500000/=	No	No	4	4	Above 5 years	Other Specify	No	AZT/3TC/ EFV OR ABC/3TC/EFV OR TDF/3TC/EFV	7	Others, specify	No	None	.	.	Daily	1			1	No	No	36.2	143	20	No	No	No	No		84	652		2.34	1.17	41.6	504	58.94	41.57	100		21	2
BA260	10	4	Male	Primary	Relative	Above 500000/=	No	Yes	10		Above 5 years	AZT/3TC/ LPV/r OR ABC/3TC/LPV/r OR AZT/3TC/ ATV/r	No	AZT/3TC/ EFV OR ABC/3TC/EFV OR TDF/3TC/EFV	6	Treatment Failure	No	None	.	.	Daily	3	1		2	No	No	28.2	131	18.6	No	No	No	No	12612	143	1953		2.42	1.42	42.5	302	38.08	14.1	100		34	2
BA261	5	1	Male	Never went to school/ Not Applicable	Mother	Less than 100,000/=	No	Yes	2	3	Above 2 years – 5 years	AZT/3TC/ LPV/r OR ABC/3TC/LPV/r OR AZT/3TC/ ATV/r	No	AZT/3TC/ EFV OR ABC/3TC/EFV OR TDF/3TC/EFV	1	Others, specify	No	None	.	.	Daily	9	3	1	5	No	No	15.8	100	17	No	No	No	No	0			1092	2.42	2.07	41.0	261	70.0	31.26	100		37	2
BA262	10		Female	Primary	Relative	Less than 100,000/=	No	Yes	1	2	Above 5 years	AZT/3TC/ EFV OR ABC/3TC/EFV OR TDF/3TC/EFV	No	Other Specify	1	Others, specify	No	Once	STEVEN JOHNSON SYNDROME	.	Daily	4	1		3	No	No	25.1	128	17.5	No	No	No	No		189	113		2.32	1.65	42.2	507	45.06	56.98	100		22	4
BA263	9	5	Female	Primary	Mother	100000- 290000/=	No	Yes		8	Above 5 years	AZT/3TC/ LPV/r OR ABC/3TC/LPV/r OR AZT/3TC/ ATV/r	Yes				No	None	.	.	Daily	3	1		2	No	No	24.8	129	17	No	No	No	No	77	0	1715		2.33	1.44	41.6	336	37.98	47.14	100		28	1
BA264	5	10	Female	Primary	Mother	Less than 100,000/=	No	No		7	Above 5 years	AZT/3TC/ EFV OR ABC/3TC/EFV OR TDF/3TC/EFV					No	None	.	.	Daily	4	1		3	No	No	19.6	118	15.5	No	No	No	No	45639	0	4324		2.41	1.8	47.4	403	46.13	58.29	100		39	1
BA265	4	1	Female	Primary	Mother	Less than 100,000/=	No	Yes		10	Above 2 years – 5 years	AZT/3TC/ LPV/r OR ABC/3TC/LPV/r OR AZT/3TC/ ATV/r	Yes				No	None	.	.	Daily	7	1	1	5	No	No	12.7	89.7	15	No	No	No	No	494164	103000	2490	669	2.15	1.38	30.7	358	48.57	20.74	100		42	3
BA266	2	11	Male	Never went to school/ Not Applicable	Relative	100000- 290000/=	No	No	2	4	1 - 2 years	AZT/3TC/ LPV/r OR ABC/3TC/LPV/r OR AZT/3TC/ ATV/r	No	Other Specify	10	Others, specify	No	None	.	.	Daily	9	3	1	5	No	No	12	86	13.5	No	No	No	No	12000	34400	940		2.08	2.79	32.9	255	20.32	76.25	100		20	3
BA267	5	8	Male	Primary	Relative	100000- 290000/=	No	Yes		4	Above 5 years	AZT/3TC/ LPV/r OR ABC/3TC/LPV/r OR AZT/3TC/ ATV/r	Yes				No	None	.	.	Daily	7	1	1	5	No	No	17.8	111	15.5	No	No	No	No		0	1405		2.38	1.54	41.4	641	70.0	22.01	100		18	3
BA268	3	5	Female	Never went to school/ Not Applicable	Relative	Less than 100,000/=	No	Yes		6	Above 2 years – 5 years	AZT/3TC/ LPV/r OR ABC/3TC/LPV/r OR AZT/3TC/ ATV/r	Yes				No	None	.	.	Daily	8	2	1	5	No	No	11.9	88.7	14.8	No	No	No	No	410	0			2.41	1.93	43.5	498	41.92	66.55	100			4
BA269	6	11	Female	Primary	Mother	Less than 100,000/=	No	No	1	5	Above 5 years	AZT/3TC/ EFV OR ABC/3TC/EFV OR TDF/3TC/EFV	No	AZT/3TC/ LPV/r OR ABC/3TC/LPV/r OR AZT/3TC/ ATV/r	4	Others, specify	Yes	None	.	.	Daily	4	1		3	Yes	No	17.5	110	15.2	No	No	No	No		445	1234		2.47	2.01	49.1	370	70.0	31.74	100		27	3
BA270	9	1	Female	Primary	Father	Above 500000/=	No	Yes	2	1	Above 5 years	AZT/3TC/ NVP OR ABC/3TC/NVP OR TDF/3TC/NVP	Yes				No	None	.	.	Daily	2	1		1	No	No	28.6	150	19.7	No	No	No	No		0	1251		2.38	1.52	43.9	460	63.55	67.31	100		31	2
BA271	4	4	Male	Never went to school/ Not Applicable	Mother	100000- 290000/=	No	Yes	2	2	Above 2 years – 5 years	AZT/3TC/ LPV/r OR ABC/3TC/LPV/r OR AZT/3TC/ ATV/r	No	AZT/3TC/ EFV OR ABC/3TC/EFV OR TDF/3TC/EFV	2	Treatment Failure	No	None	.	.	Daily	7	2	1	4	No	No	11.2	91.3	13.4	No	No	No	No		148523		23	2.07	1.16	28.8	304	70.0	16.28	85			3
BA272	7	4	Male	Primary	Relative	Less than 100,000/=	No	No	5	6	1 - 2 years	AZT/3TC/ EFV OR ABC/3TC/EFV OR TDF/3TC/EFV	Yes				No	None	.	.	Daily	7	1		6	Yes	No	17.1	111	14	No	No	No	No	53	97	128		2.26	1.68	43.3	293	38.56	27.95	100		4	3
BA273	9	9	Female	Primary	Father	Above 500000/=	No	No		4	Above 5 years	AZT/3TC/ EFV OR ABC/3TC/EFV OR TDF/3TC/EFV	No	AZT/3TC/ LPV/r OR ABC/3TC/LPV/r OR AZT/3TC/ ATV/r	5	Others, specify	No	None	.	.	Daily	3	1		2	No	No	37.3	144	21.5	No	No	No	Yes		0	1906		2.34	1.68	43.1	450	47.36	118.9	100		39	3
BA274	5	5	Female	Primary	Mother	100000- 290000/=	No	Yes		4	Above 5 years	AZT/3TC/ EFV OR ABC/3TC/EFV OR TDF/3TC/EFV	No	AZT/3TC/ LPV/r OR ABC/3TC/LPV/r OR AZT/3TC/ ATV/r	2	Others, specify	No	None	.	.	Daily	5	1		4	No	No	15.2	104	14.5	No	No	No	No	0	0	3822		2.38	1.36	45.3	325	24.51	48.12	100		39	4
BA275	6		Female	Primary	Mother	Less than 100,000/=	No	Yes	3	6	Above 2 years – 5 years	AZT/3TC/ LPV/r OR ABC/3TC/LPV/r OR AZT/3TC/ ATV/r	Yes				No	None	.	.	Daily	7	1		7	No	No	16.5	106	14.9	No	No	No	No	351000	6800	891		2.4	1.42	40.5	275	50.65	18.26	100		18	4
BA276	5	6	Female	Primary	Mother	Less than 100,000/=	No	Yes		9	Above 2 years – 5 years	AZT/3TC/ EFV OR ABC/3TC/EFV OR TDF/3TC/EFV	No	AZT/3TC/ NVP OR ABC/3TC/NVP OR TDF/3TC/NVP	3	Others, specify	No	None	.	.	Daily	5	1		4	No	No	16.7	110	15.8	No	No	No	No	69	0	3569		2.4	1.55	45.7	487	32.4	34.43	100		30	3
BA277	5	2	Male	Primary	Relative	Less than 100,000/=	No	No		1	Above 5 years	AZT/3TC/ LPV/r OR ABC/3TC/LPV/r OR AZT/3TC/ ATV/r	Yes				No	None	.	.	Daily	6	1		5	No	No	17.3	109	15.4	No	No	No	No	75	50	2411		2.35	1.81	41.3	406	59.19	38.44	100		22	3
BA278	2	8	Female	Never went to school/ Not Applicable	Father	100000- 290000/=	No	Yes	2	10	Above 2 years – 5 years	AZT/3TC/ LPV/r OR ABC/3TC/LPV/r OR AZT/3TC/ ATV/r	Yes				No	Once	MEASLES	.	Daily	9	2	1	6	No	No	11.3	90.4	14	No	No	No	No	640	0			2.45	1.45	45.7	422	70.0	14.68	100			3
BA279	4	7	Male	Never went to school/ Not Applicable	Relative	Less than 100,000/=	No	No	2	5	Above 2 years – 5 years	AZT/3TC/ LPV/r OR ABC/3TC/LPV/r OR AZT/3TC/ ATV/r	Yes				No	None	.	.	Daily	8	2	1	5	No	No	15.6	100	15.5	No	No	No	No	140	50	956		2.5	1.8	45.9	431	70.0	41.15	85		15	2
BA280	10	1	Female	Primary	Mother	100000- 290000/=	No	Yes	4	9	Above 5 years	Other Specify	No	AZT/3TC/ EFV OR ABC/3TC/EFV OR TDF/3TC/EFV	3	Others, specify	No	None	.	.	Daily	3	1		2	No	No	31.3	132	19.5	No	No	No	No		0	1281		2.38	1.59	42.4	276	44.1	66.14	100		38	3
BA281	10	2	Female	Primary	Mother	300000- 500000/=	No	No	3	4	Above 5 years	Other Specify	No	AZT/3TC/ NVP OR ABC/3TC/NVP OR TDF/3TC/NVP	6	Others, specify	No	None	.	.	Daily	3	1		2	No	No	27.7	134	19	No	No	No	No		50	1138		2.59	1.6	46.8	536	63.97	40.57	100		22	3
BA282	11	7	Female	Primary	Relative	Less than 100,000/=	No	No	2	7	Above 5 years	AZT/3TC/ EFV OR ABC/3TC/EFV OR TDF/3TC/EFV	No	AZT/3TC/ NVP OR ABC/3TC/NVP OR TDF/3TC/NVP	2	Drug Toxicities	No	None	.	.	Daily	3	1		2	No	No	30.5	134	18.3	No	No	No	No		839	685		2.39	1.97	47.9	310	22.44	34.27	85		19	1
BA283	9	6	Female	Primary	Father	300000- 500000/=	No	Yes	1	1	Above 5 years	AZT/3TC/ LPV/r OR ABC/3TC/LPV/r OR AZT/3TC/ ATV/r	No	AZT/3TC/ NVP OR ABC/3TC/NVP OR TDF/3TC/NVP	5	Treatment Failure	No	2-5 times	MALARIA	TB	Daily	4	1		3	No	No	22.6	124	17.6	No	No	No	No		50			2.41	1.79	41.5	454	40.87	41.7	92			3
BA284	7	5	Female	Primary	Mother	Less than 100,000/=	No	Yes	1	3	Above 5 years	AZT/3TC/ NVP OR ABC/3TC/NVP OR TDF/3TC/NVP	Yes				No	None	.	.	Daily	3	1		2	No	No	19.8	137	16	No	No	No	No		0	968		2.37	1.5	45.5	325	36.48	53.83	100		20	1
BA285	1		Female	Never went to school/ Not Applicable	Relative	300000- 500000/=	No	Yes		5	Less than 1 ye	AZT/3TC/ LPV/r OR ABC/3TC/LPV/r OR AZT/3TC/ ATV/r	Yes				No	2-5 times	MALARIA	.	Daily	9	3	1	5	No	No	7.1	67.5	12.6	No	No	No	No		81886	2395		2.43	1.72	38.1	410	70.0	49.86	100		39	3
BA286	8	3	Male	Primary	Father	300000- 500000/=	No	No	4		Above 2 years – 5 years	AZT/3TC/ EFV OR ABC/3TC/EFV OR TDF/3TC/EFV	Yes				No	None	.	.	Daily	3	1		2	No	No	24.7	132	18	No	No	No	No	40	50	403		2.29	1.94	45.6	378	24.91	32.09	100		17	3
BA287	4	7	Female	Primary	Relative	Less than 100,000/=	No	No	3	7	1 - 2 years	AZT/3TC/ EFV OR ABC/3TC/EFV OR TDF/3TC/EFV	Yes				No	None	.	.	Daily	7	1		6	No	No	15.4	102	15.8	No	No	No	No		50	550		2.38	1.74	44.8	558	48.07	55.87	85		23	1
BA288	8	10	Female	Primary	Father	Less than 100,000/=	No	No		2	Above 5 years	Other Specify	No	AZT/3TC/ EFV OR ABC/3TC/EFV OR TDF/3TC/EFV		Treatment Failure	Yes	None	.	.	Daily	6	1		5	No	No	22.1	123	16.8	No	No	No	No		0	1014	1112	2.44	1.71	46.2	306	70.0	56.93	92		26	4
BA289	9		Female	Primary	Mother	300000- 500000/=	No	Yes	4	11	Above 2 years – 5 years	AZT/3TC/ EFV OR ABC/3TC/EFV OR TDF/3TC/EFV	Yes				No	None	.	.	Daily	3	1		2	No	No	27.7	132	18.5	No	No	No	No		0	1544		2.51	1.81	44.1	649	60.73	39.13	100			3
BA290	9	8	Male	Primary	Mother	Above 500000/=	No	No	6		Above 2 years – 5 years	AZT/3TC/ EFV OR ABC/3TC/EFV OR TDF/3TC/EFV	Yes				No	None	.	.	Daily	3	1		2	No	No	26.1	132	17.6	No	No	No	No	20	0	437		2.53	1.76	44.6	804	12.80	53.22	100		19	3
BA291	12	1	Female	Primary	Relative	Less than 100,000/=	No	Yes	11	3	Less than 1 ye	AZT/3TC/ EFV OR ABC/3TC/EFV OR TDF/3TC/EFV	Yes				No	None	.	.	Daily	3	1		2	No	No	39.8	144	21.2	No	No	No	No		9790	810		2.31	1.5	41.4	175	70.0	52.59	100		32	1
BA292	10	9	Female	Primary	Father	Above 500000/=	No	Yes	1	11	Above 5 years	Other Specify	No	AZT/3TC/ NVP OR ABC/3TC/NVP OR TDF/3TC/NVP	8	Others, specify	No	None	.	.	Daily	3	1		2	No	No	32.2	136	22	No	No	No	No		0	751		2.3	1.46	40.9	356	60.34	38.27	100		18	4
BA293	8	1	Female	Primary	Mother	Less than 100,000/=	No	No	3	10	Above 2 years – 5 years	AZT/3TC/ NVP OR ABC/3TC/NVP OR TDF/3TC/NVP	Yes				No	None	.	.	Daily	4	1		3	No	No	21	115	17.5	No	No	No	No		896	985		2.4	1.3	47.5	375	69.45	44.39	100		27	3
BA294	8	4	Male	Primary	Father	Less than 100,000/=	No	Yes	3	7	Above 2 years – 5 years	AZT/3TC/ EFV OR ABC/3TC/EFV OR TDF/3TC/EFV	Yes				No	None	.	.	Daily	6	1		5	No	No	18.7	112	15	No	No	No	No	90	33700	66	844	2.09	1.23	32.1	378	61.75	32.76	100		6	4
BA295	10	2	Female	Primary	Mother	100000- 290000/=	No	No	7		Above 2 years – 5 years	AZT/3TC/ EFV OR ABC/3TC/EFV OR TDF/3TC/EFV	Yes				No	None	.	.	Daily	3	1		2	No	No	25.7	126	18.5	No	No	No	No	48	0	544		2.43	1.49	45.3	548	34.75	43.55	100		19	1
BA296	11		Male	Primary	Father	Above 500000/=	No	No	1	7	Above 5 years	AZT/3TC/ NVP OR ABC/3TC/NVP OR TDF/3TC/NVP	Yes				No	None	.	.	Daily	5	1		4	Yes	No	24.9	127	17	No	No	No	No	26826	83	1385		2.3	1.6	44.5	420	31.87	48.91	100		29	4
BA297	5	8	Female	Never went to school/ Not Applicable	Mother	Less than 100,000/=	No	No		9	Above 2 years – 5 years	AZT/3TC/ LPV/r OR ABC/3TC/LPV/r OR AZT/3TC/ ATV/r	Yes				Yes	None	.	.	Daily	7	2	1	4	No	No	14.5		17	No	No	No	No	1000000	0	432		2.52	1.92	41.4	629	16.48	52.56	100		14	4
BA298	4	10	Female	Primary	Mother	100000- 290000/=	No	Yes		2	Above 2 years – 5 years	AZT/3TC/ LPV/r OR ABC/3TC/LPV/r OR AZT/3TC/ ATV/r	No	AZT/3TC/ NVP OR ABC/3TC/NVP OR TDF/3TC/NVP	1	Treatment Failure	No	None	.	.	Daily	6	1		5	No	No	14.3	99.9	14.7	No	No	No	No		50			2.36	1.48	48.1	325	26.58	59.97	100		32	4
BA299	2	6	Male	Never went to school/ Not Applicable	Mother	100000- 290000/=	No	Yes	2	4	Less than 1 ye	AZT/3TC/ LPV/r OR ABC/3TC/LPV/r OR AZT/3TC/ ATV/r	Yes				No	None	.	.	Daily	6	1	1	4	No	No	11	86.3	14	No	No	No	No			1864		2.37	1.96	43.1	429	37.18	34.59	100		23	3
BA300	4	4	Female	Primary	Mother	300000- 500000/=	No	Yes		2	Above 2 years – 5 years	AZT/3TC/ LPV/r OR ABC/3TC/LPV/r OR AZT/3TC/ ATV/r	Yes				No	None	.	.	Daily	6	1		5	No	No	15.6	103	15.6	No	No	No	No	280	310	1522		2.57	1.7	44.2	274	70.0	22.1	100		31	4
BA301	11	8	Female	Primary	Relative	Less than 100,000/=	No	Yes	11		Above 5 years	AZT/3TC/ NVP OR ABC/3TC/NVP OR TDF/3TC/NVP	Yes				No	None	.	.	Daily	3	1		2	No	No	25.8	135	18	No	No	No	No		50	1241		2.42	1.55	43.2	417	70.0	27.64	100		24	4
BA302	10	2	Male	Primary	Father	300000- 500000/=	No	No	2	9	Above 5 years	AZT/3TC/ LPV/r OR ABC/3TC/LPV/r OR AZT/3TC/ ATV/r	No	AZT/3TC/ NVP OR ABC/3TC/NVP OR TDF/3TC/NVP	3	Drug Toxicities	No	None	.	.	Daily	3	1		2	No	No	24.8	130	18	No	No	No	No		0	1318		2.51	1.59	42.9	445	70.0	22.95	100		19	4
BA303	12		Female	Never went to school/ Not Applicable	Relative	300000- 500000/=	No	Yes	1		Above 5 years	AZT/3TC/ LPV/r OR ABC/3TC/LPV/r OR AZT/3TC/ ATV/r	No	AZT/3TC/ NVP OR ABC/3TC/NVP OR TDF/3TC/NVP		Treatment Failure	Yes	2-5 times	SEIZURES	MALARIA	Daily	8	2	1	5	Yes	No	19.9		18	No	No	Yes	No		61	136		2.51	1.4	47.3	425	70.0	43.98	85		4	4
BA304	4	3	Male	Never went to school/ Not Applicable	Father	300000- 500000/=	No	No	4	2	Less than 1 ye	AZT/3TC/ LPV/r OR ABC/3TC/LPV/r OR AZT/3TC/ ATV/r	Yes				No	None	.	.	Daily	9	3	1	5	No	No	15.5	100	15	No	No	No	No			881		2.38	1.62	42.6	608	67.2	51.53	85		28	1
BA305	11	5	Female	Primary	Mother	100000- 290000/=	No	No		5	Above 5 years	AZT/3TC/ LPV/r OR ABC/3TC/LPV/r OR AZT/3TC/ ATV/r	Yes				No	None	.	.	Daily	3	1		2	No	No	34.4	139	22	No	No	No	No		76600	499	911	2.44	1.55	40.6	248	70.0	55.41	92		9	3
BA306	6	2	Female	Primary	Father	Above 500000/=	No	No	5	6	Less than 1 ye	AZT/3TC/ LPV/r OR ABC/3TC/LPV/r OR AZT/3TC/ ATV/r	Yes				No	None	.	.	Daily	6	1		5	No	No	19.5		15.7	No	No	No	No		175	58		2.4	1.67	46.6	333	60.67	11.28	100		8	3
BA307	5	7	Male	Primary	Mother	Above 500000/=	No	Yes		10	Above 2 years – 5 years	AZT/3TC/ LPV/r OR ABC/3TC/LPV/r OR AZT/3TC/ ATV/r	No	AZT/3TC/ EFV OR ABC/3TC/EFV OR TDF/3TC/EFV		Treatment Failure	No	None	.	.	Daily	5	1		4	No	No	20.3	113	15.4	No	No	No	No	264244	0	674		2.43	1.76	48.5	285	70.0	25.1	100			4
BA308	8	8	Female	Primary	Mother	Less than 100,000/=	No	No	4	1	Above 2 years – 5 years	AZT/3TC/ LPV/r OR ABC/3TC/LPV/r OR AZT/3TC/ ATV/r	No	AZT/3TC/ EFV OR ABC/3TC/EFV OR TDF/3TC/EFV	3	Others, specify	No	None	.	.	Daily	2	1		1	No	No	20.5	121	16.6	No	No	No	No	0	0	926		2.47	1.64	48.1	448	70.0	39.45	100		16	4
BA309	3	7	Female	Primary	Mother	Less than 100,000/=	No	Yes		7	Above 2 years – 5 years	AZT/3TC/ LPV/r OR ABC/3TC/LPV/r OR AZT/3TC/ ATV/r	Yes				No	Once	ACUTE WATERY DIARROHOEA WITH DEHYDRATION	.	Daily	6	1		5	No	No	13.7	95.5	16	No	No	No	No	56	868	968		2.5	2.13	47.1	516	70.0	43.0	100		24	4
BA310	4	1	Female	Primary	Mother	300000- 500000/=	No	No		1	Above 2 years – 5 years	AZT/3TC/ LPV/r OR ABC/3TC/LPV/r OR AZT/3TC/ ATV/r	No	Other Specify	6	Others, specify	No	Once	FEBRILE ILLNESS	.	Daily	5	1		4	No	No	14.5	99.5	15.6	No	No	No	No	2079		2323		2.24	1.8	47.6	382	70.0	39.36	100		52	3
BA311	9	5	Male	Primary	Relative	Less than 100,000/=	No	Yes		3	Above 5 years	AZT/3TC/ LPV/r OR ABC/3TC/LPV/r OR AZT/3TC/ ATV/r	Yes				No	None	.	.	Daily	4	1		3	No	No	29.9	140	18.5	No	No	No	No		0	969		2.5	1.46	48.1	352	38.53	51.93	100		39	1
BA312	2	8	Male	Never went to school/ Not Applicable	Father	100000- 290000/=	No	Yes	2		Less than 1 ye	AZT/3TC/ LPV/r OR ABC/3TC/LPV/r OR AZT/3TC/ ATV/r	Yes				Yes	None	.	.	Daily	7	2	1	4	No	No	13.4	96.3	15.2	No	No	No	No		166000	542		2.29	1.9	41.0	515	70.0	38.8	100		11	3
BA313	2	3	Male	Never went to school/ Not Applicable	Mother	100000- 290000/=	No	Yes		6	1 - 2 years	AZT/3TC/ LPV/r OR ABC/3TC/LPV/r OR AZT/3TC/ ATV/r	Yes				No	Once	AVERSE DRUG REACTION	.	Daily	9	2	1	5	No	No	10.3	84.5	14	No	No	No	No	1510	275	1020		2.39	1.45	45.3	341	57.6	18.28	100		10	3
BA314	5	5	Female	Primary	Father	Above 500000/=	No	No	1	3	Above 2 years – 5 years	AZT/3TC/ LPV/r OR ABC/3TC/LPV/r OR AZT/3TC/ ATV/r	Yes				No	None	.	.	Daily	8	2	1	5	No	No	12.5	95.8	14.5	No	No	No	No	6912	0	1946		2.35	1.57	44.6	642	30.84	52.07	100		48	4
BA315	6		Female	Primary	Mother	Less than 100,000/=	No	No		5	Above 5 years	AZT/3TC/ LPV/r OR ABC/3TC/LPV/r OR AZT/3TC/ ATV/r	No	AZT/3TC/ EFV OR ABC/3TC/EFV OR TDF/3TC/EFV		Treatment Failure	No	None	.	.	Daily	4	1		3	No	No	19	111	17	No	No	No	No	76	0	1442		2.4	1.56	45.8	557	40.77	45.97	100		29	3
BA316	9	2	Female	Primary	Father	300000- 500000/=	No	Yes	1	8	Above 5 years	AZT/3TC/ NVP OR ABC/3TC/NVP OR TDF/3TC/NVP	Yes				No	None	.	.	Daily	3	1		2	No	No	26.9	131	19.1	No	No	No	No		1240	754	1178	2.25	1.44	48.7	415	70.0	83.47	100		28	3
BA317	5	8	Female	Primary	Mother	Less than 100,000/=	No	Yes		2	Above 5 years	AZT/3TC/ LPV/r OR ABC/3TC/LPV/r OR AZT/3TC/ ATV/r	No	AZT/3TC/ NVP OR ABC/3TC/NVP OR TDF/3TC/NVP	2	Treatment Failure	No	None	.	.	Daily	6	1		5	Yes	No	14	104	13.6	No	No	No	No		0			2.45	1.76	46.9	421	70.0	42.34	100		47	4
BA318	11	8	Male	Primary	Mother	300000- 500000/=	No	Yes	1	9	Above 5 years	AZT/3TC/ LPV/r OR ABC/3TC/LPV/r OR AZT/3TC/ ATV/r	No	AZT/3TC/ NVP OR ABC/3TC/NVP OR TDF/3TC/NVP	3	Treatment Failure	No	None	.	.	Daily	2	1		1	No	No	36.8	149	20.1	No	No	No	No		50	48		2.33	1.45	44.8	511	44.98	48.9	100		30	4
BA319	11	10	Male	Primary	Father	Less than 100,000/=	Yes	No	11	5	Less than 1 ye	Other Specify	Yes				No	None	.	.	Daily	2	1		1	No	No	32.2	135	20.1	No	No	No	No		49	388		2.59	1.89	49.1	557	60.19	37.22	100		9	2
BA320	9	6	Male	Primary	Mother	Less than 100,000/=	No	No		8	Above 5 years	AZT/3TC/ LPV/r OR ABC/3TC/LPV/r OR AZT/3TC/ ATV/r	No	Other Specify	9		Yes	2-5 times	SEIZURES	MALARIA	Daily	7	1		6	No	No	28.1	127	19	No	No	No	No	192201	50			2.44	1.71	48.4	311	52.93	37.93	100		31	3
BA321	3	8	Female	Never went to school/ Not Applicable	Relative	Less than 100,000/=	No	No	1	1	Above 2 years – 5 years	AZT/3TC/ LPV/r OR ABC/3TC/LPV/r OR AZT/3TC/ ATV/r	Yes				No	None	.	.	Daily	8	2	1	5	No	No	12.1	94.8	14	No	No	No	No	1740	72	2318		2.43	1.68	44.6	527	70.0	19.58	100		29	4
BA322	8		Male	Primary	Father	Above 500000/=	No	No	3		Above 2 years – 5 years	AZT/3TC/ EFV OR ABC/3TC/EFV OR TDF/3TC/EFV	Yes				No	None	.	.	Daily	5	1		4	Yes	No	20.6	121	16	No	No	No	No		50	1525		2.28	1.47	47.0	65.64	65.64	27.64	100		30	4
BA323	12	5	Male	Primary	Relative	Above 500000/=	No	Yes	8	4	Above 2 years – 5 years	Other Specify	No	AZT/3TC/ EFV OR ABC/3TC/EFV OR TDF/3TC/EFV	3	Others, specify	No	None	.	.	Daily	4	1		3	No	No	29.7	139	18.5	No	No	No	No	423365	0	219		2.37	1.83	47.5	403	48.11	64.83	100		7	4
BA324	1	2	Male	Never went to school/ Not Applicable	Mother	Above 500000/=	No	Yes	11	3	Less than 1 ye	AZT/3TC/ LPV/r OR ABC/3TC/LPV/r OR AZT/3TC/ ATV/r	No	Other Specify	1	Others, specify	Yes	None	.	.	Daily	8	3	1	4	No	No	9.1	72.8	15	No	No	No	No			2408		2.57	1.96	49.2	436	70.0	29.78	100		18	4
BA325	6	5	Female	Primary	Father	100000- 290000/=	No	Yes	3	5	Above 2 years – 5 years	AZT/3TC/ LPV/r OR ABC/3TC/LPV/r OR AZT/3TC/ ATV/r	No	AZT/3TC/ EFV OR ABC/3TC/EFV OR TDF/3TC/EFV	2	Treatment Failure	Yes	2-5 times	MALARIA	.	Daily	5	1		4	Yes	No	16	104	13.7	No	No	No	No	972000	105000	208		2.17	1.54	38.1	284	70.0	29.75	100		6	4
BA326	4	7	Female	Primary	Mother	100000- 290000/=	No	Yes	2	4	Above 2 years – 5 years	AZT/3TC/ LPV/r OR ABC/3TC/LPV/r OR AZT/3TC/ ATV/r	Yes				No	None	.	.	Daily	6	1		5	No	No	14	98	16	No	No	No	No	51400		1431		2.44	1.76	39.7	210	47.1	14.76	85		31	4
BA327	6	4	Female	Primary	Sponsor	Above 500000/=	No	Yes	6		Less than 1 ye	AZT/3TC/ LPV/r OR ABC/3TC/LPV/r OR AZT/3TC/ ATV/r	Yes				No	None	.	.	Daily	6	1		5	No	No	17.9	113	14.6	No	No	No	No				2000	2.36	1.56	42.8	299	58.47	16.87	100		48	1
BA328	10	4	Male	Primary	Relative	Less than 100,000/=	No	No	2	6	Above 5 years	AZT/3TC/ EFV OR ABC/3TC/EFV OR TDF/3TC/EFV	Yes				No	None	.	.	Daily	6	1		5	No	No	24.4	128	17.2	No	No	No	No		0	1196		2.4	1.51	45.0	348	70.0	35.39	100		21	4
BA329	1	11	Male	Never went to school/ Not Applicable	Sponsor	Above 500000/=	No	Yes	1	2	1 - 2 years	AZT/3TC/ LPV/r OR ABC/3TC/LPV/r OR AZT/3TC/ ATV/r	Yes				No	2-5 times	FEBRILE ILLNESS	SAM	Daily	5	2		3	No	No	11.8	81.8	15.6	No	No	No	No	256	0	8126		2.58	1.93	46.0	432	61.66	5.66	85		41	4
BA330	11	4	Male	Primary	Relative	Above 500000/=	No	Yes	9	4	Above 2 years – 5 years	AZT/3TC/ EFV OR ABC/3TC/EFV OR TDF/3TC/EFV	Yes				No	None	.	.	Daily	6	2	1	3	No	No	30.2	136	19	No	No	No	No	0	1550	118	451	2.27	1.44	41.9	641	50.37	29.79	100		6	3
BA331	8	11	Female	Primary	Relative	100000- 290000/=	No	Yes	2	4	Above 5 years	AZT/3TC/ NVP OR ABC/3TC/NVP OR TDF/3TC/NVP	Yes				No	None	.	.	Daily	5	1		4	No	No	24.8	123	19	No	No	No	No		77	704		2.34	1.42	45.7	508	56.57	30.09	100		13	4
BA332	4	9	Male	Never went to school/ Not Applicable	Mother	100000- 290000/=	No	Yes	1	8	Above 2 years – 5 years	AZT/3TC/ LPV/r OR ABC/3TC/LPV/r OR AZT/3TC/ ATV/r	Yes				No	2-5 times	CHICKEN POX	TYPHOID FEVER	Daily	6	2	3	1	No	No	14.8	99.7	14.5	No	No	No	No	182	274	637		2.41	2.17	43.6	526	57.38	20.17	92		20	4
BA333	2		Female	Never went to school/ Not Applicable	Mother	Less than 100,000/=	No	Yes		5	1 - 2 years	AZT/3TC/ LPV/r OR ABC/3TC/LPV/r OR AZT/3TC/ ATV/r	No	Other Specify	9	Others, specify	No	None	.	.	Daily	9	3	1	5	No	No	9.8	81.5	13.5	No	No	No	No		478000	1243		2.18	1.73	37.4	265	77.06	9.48	100		13	3
BA334	12		Male	Primary	Sponsor	Above 500000/=	No	No		3	Above 5 years	AZT/3TC/ LPV/r OR ABC/3TC/LPV/r OR AZT/3TC/ ATV/r					No	None	.	.	Daily	3	1		3	No	No	36.2	146	21.5	No	No	No	No		43	800	692	2.42	2.13	50.3	852	18.45	62.50	100		13	3
BA335	4	2	Female	Primary	Mother	100000- 290000/=	No	Yes	3		1 - 2 years	AZT/3TC/ EFV OR ABC/3TC/EFV OR TDF/3TC/EFV	Yes				No	None	.	.	Daily	6	1		5	No	No	15.2	97.9	16	No	No	No	No	0	0	411		2.12	1.57	43.5	312	55.38	21.22	100		10	3
BA336	11	3	Male	Primary	Mother	Less than 100,000/=	No	Yes	1	2	Above 5 years	Other Specify	No	AZT/3TC/ NVP OR ABC/3TC/NVP OR TDF/3TC/NVP	9	Others, specify	No	None	.	.	Daily	4	1		3	No	No	30.1	137	17.8	No	No	No	No		0	1062		2.29	1.6	39.1	466	33.2	25.63	100		13	4
BA337	9	1	Male	Primary	Mother	300000- 500000/=	No	No		4	Above 5 years	AZT/3TC/ EFV OR ABC/3TC/EFV OR TDF/3TC/EFV	No	AZT/3TC/ LPV/r OR ABC/3TC/LPV/r OR AZT/3TC/ ATV/r	8		No	None	.	.	Daily	3	1		2	No	No	20.5	120	15	No	No	No	No		0	1355		2.31	1.68	42.3	327	57.32	26.36	100		28	3
BA338	5	5	Female	Never went to school/ Not Applicable	Father	Above 500000/=	No	No		4	Above 5 years	Other Specify	No	AZT/3TC/ LPV/r OR ABC/3TC/LPV/r OR AZT/3TC/ ATV/r	4	Treatment Failure	No	Once	MALARIA	.	Daily	8	2	1	5	No	No	15.8	98.2	16	No	No	No	No	2556490	15311	1107		2.49	1.77	45.6	467	40.2	25.01	100		19	4
BA339	11	11	Male	Primary	Father	300000- 500000/=	No	No		11	Above 5 years	AZT/3TC/ LPV/r OR ABC/3TC/LPV/r OR AZT/3TC/ ATV/r	No	Other Specify	1		No	None	.	.	Daily	2	1		1	No	No	27.9	128	19	No	No	No	No	346867	1700	348	1195	2.27	1.98	44.2	400	55.75	23.29	100		4	3
BA340	8	10	Female	Primary	Mother	100000- 290000/=	No	No		4	Above 5 years	AZT/3TC/ LPV/r OR ABC/3TC/LPV/r OR AZT/3TC/ ATV/r	No	AZT/3TC/ NVP OR ABC/3TC/NVP OR TDF/3TC/NVP	1	Treatment Failure	No	Once	TYPHOID	.	Daily	3	1		3	No	No	23.6	118	17.1	No	No	No	No	9571685		1005		2.48	1.74	44.0	381	49.55	19.13	100		11	4
BA341	10		Male	Primary	Father	100000- 290000/=	No	No	5	9	Above 2 years – 5 years	AZT/3TC/ EFV OR ABC/3TC/EFV OR TDF/3TC/EFV	Yes				No	None	.	.	Daily	4	1		3	No	No	28.8	127	19.5	No	No	No	No		50	153		2.43	1.54	43.7	324	44.75	25.13	100		11	4
BA342	8	5	Female	Primary	Mother	Less than 100,000/=	No	Yes	3	5	Above 2 years – 5 years	AZT/3TC/ EFV OR ABC/3TC/EFV OR TDF/3TC/EFV	No	AZT/3TC/ NVP OR ABC/3TC/NVP OR TDF/3TC/NVP	4	New Opportunistic Infection Like TB	Yes	None	.	.	Daily	4	1		3	Yes	No	22.8	125	16	No	No	No	No		527		806	2.47	1.74	44.8	329	70.0	33.97	100		35	3
BA343	9	10	Female	Primary	Mother	100000- 290000/=	No	Yes	8	9	Less than 1 ye	AZT/3TC/ LPV/r OR ABC/3TC/LPV/r OR AZT/3TC/ ATV/r	Yes				Yes	None	.	.	Daily	2	1		1	Yes	No	25.6	136	15.9	No	No	No	No			78		2.27	1.49	38.8	558	39.41	18.63	100		7	3
BA344	7	4	Female	Primary	Father	Less than 100,000/=	No	Yes		8	Above 5 years	AZT/3TC/ LPV/r OR ABC/3TC/LPV/r OR AZT/3TC/ ATV/r	No	AZT/3TC/ EFV OR ABC/3TC/EFV OR TDF/3TC/EFV	1	Others, specify	Yes	Once	PTB	.	Daily	6	1		5	No	No	20	113	16.5	No	No	No	No		92			2.45	1.07	45.2	506	68.85	12.04	100		35	4
BA345	7		Male	Primary	Mother	100000- 290000/=	No	Yes	2	10	Above 2 years – 5 years	AZT/3TC/ EFV OR ABC/3TC/EFV OR TDF/3TC/EFV	Yes				No	None	.	.	Daily	4	1		3	No	No	20.6	114	17.7	No	No	No	No	40	0	1273		2.45	1.85	47.7	574	61.60	28.99	100		29	3
BA346	2	4	Male	Never went to school/ Not Applicable	Relative	300000- 500000/=	No	Yes		6	1 - 2 years	AZT/3TC/ LPV/r OR ABC/3TC/LPV/r OR AZT/3TC/ ATV/r	Yes				No	None	.	.	Daily	8	2	1	5	No	No	12.3	90.5	14.5	No	No	No	No	285	50	2599		2.56	2.02	45.0	409	55.14	16.61	100		36	4
BA347	6	5	Female	Primary	Mother	300000- 500000/=	No	No	3	1	Above 2 years – 5 years	AZT/3TC/ LPV/r OR ABC/3TC/LPV/r OR AZT/3TC/ ATV/r	No	AZT/3TC/ EFV OR ABC/3TC/EFV OR TDF/3TC/EFV	2		No	2-5 times	MALARIA	.	Daily	4	1		3	Yes	No	17	112	14	No	No	No	No	0	154	1340		2.49	1.73	43.9	313	70.0	45.4	100		18	3
BA348	9	4	Male	Primary	Relative	100000- 290000/=	No	No	2	3	Above 5 years	AZT/3TC/ NVP OR ABC/3TC/NVP OR TDF/3TC/NVP	Yes				No	None	.	.	Daily	8	2	1	5	No	No	24.6	127	18	No	No	No	No		0	393		2.44	1.31	46.7	586	40.25	35.92	100		9	4
BA349	3	6	Female	Never went to school/ Not Applicable	Father	300000- 500000/=	No	Yes	1	9	1 - 2 years	AZT/3TC/ LPV/r OR ABC/3TC/LPV/r OR AZT/3TC/ ATV/r	Yes				No	None	.	.	Daily	9	3	1	5	No	No	14.5	93.2	17.7	No	No	No	No	50	0	871		2.3	1.81	41.6	440	38.54	62.70	100		20	3
BA350	3		Female	Never went to school/ Not Applicable	Sponsor	Above 500000/=	No	No		5	Above 2 years – 5 years	AZT/3TC/ LPV/r OR ABC/3TC/LPV/r OR AZT/3TC/ ATV/r	Yes				No	None	.	.	Daily	7	2	1	4	No	No	12.3	92.6	15	No	No	No	No	0	0	3397		2.69	1.91	47.8	674	89.75	85.52	100		21	1
BA351	12		Male	Primary	Father	300000- 500000/=	No	No		10	Above 5 years	AZT/3TC/ LPV/r OR ABC/3TC/LPV/r OR AZT/3TC/ ATV/r	No	Other Specify	5	Treatment Failure	No	None	.	.	Daily	3	1		2	No	No	22	121	16.4	No	No	No	No		0	1573		2.5	1.63	46.0	570	46.05	20.14	100		22	4
BA352	11	8	Female	Primary	Father	Above 500000/=	No	No	3	8	Above 5 years	Other Specify	No	AZT/3TC/ EFV OR ABC/3TC/EFV OR TDF/3TC/EFV	5	Others, specify	No	None	.	.	Daily	2	1		1	No	No	34	139	21	No	No	No	No		0	492		2.42	1.72	45.9	342	47.78	76.25	100		19	3
BA353	10	4	Male	Primary	Relative	300000- 500000/=	No	Yes	3	2	Above 5 years	AZT/3TC/ LPV/r OR ABC/3TC/LPV/r OR AZT/3TC/ ATV/r	Yes				No	Once	SEVERE ANAEMIA	.	Daily	2	1		1	Yes	No	23	134	17.3	No	No	No	No		50	64		2.4	1.62	43.5	465	40.01	32.64	100		4	3
BA354	3	5	Female	Never went to school/ Not Applicable	Relative	Less than 100,000/=	No	Yes		3	Above 2 years – 5 years	AZT/3TC/ LPV/r OR ABC/3TC/LPV/r OR AZT/3TC/ ATV/r	Yes				No	Once	SAM	.	Daily	6	2	1	3	Yes	No	8	75	13	No	No	No	No	4630	67	1173		2.51	1.85	44.0	448	51.03	28.85	100		8	4
BA355	9	8	Male	Primary	Mother	Above 500000/=	No	Yes	3	2	Above 5 years	AZT/3TC/ LPV/r OR ABC/3TC/LPV/r OR AZT/3TC/ ATV/r	No	AZT/3TC/ EFV OR ABC/3TC/EFV OR TDF/3TC/EFV	2	Treatment Failure	No	Once	MEASLES	.	Daily	4	1		3	No	No	27	126	18.5	No	No	No	No		0	284		2.5	1.57	46.4	620	35.53	36.57	100		11	4
BA356	7	4	Male	Primary	Father	100000- 290000/=	No	Yes	2	11	Above 5 years	AZT/3TC/ LPV/r OR ABC/3TC/LPV/r OR AZT/3TC/ ATV/r	No	AZT/3TC/ NVP OR ABC/3TC/NVP OR TDF/3TC/NVP	5	Others, specify	No	None	.	.	Daily	4	1		3	No	No	20.8	128	16	No	No	No	No		0	1985		2.29	1.74	42.1	804	53.71	79.78	100		27	3
BA357	4	4	Female	Primary	Father	100000- 290000/=	No	Yes		7	Above 2 years – 5 years	AZT/3TC/ LPV/r OR ABC/3TC/LPV/r OR AZT/3TC/ ATV/r	Yes				No	None	.	.	Daily	3	1		3	No	No	15	105	15.3	No	No	No	No	4058	0	540		2.36	2.01	44.8	621	55.6	20.21	100		19	4
BA358	2	7	Female	Never went to school/ Not Applicable	Father	300000- 500000/=	No	Yes	1	5	1 - 2 years	AZT/3TC/ LPV/r OR ABC/3TC/LPV/r OR AZT/3TC/ ATV/r	Yes				No	Once	MALARIA	.	Daily	9	3	1	5	No	No	14	85.5	16.7	No	No	No	No	50	0		1823	2.47	1.55	42.8	587	53.35	27.28	85		26	4
BA359	3	5	Male	Never went to school/ Not Applicable	Mother	Less than 100,000/=	No	No	1		Above 2 years – 5 years	AZT/3TC/ LPV/r OR ABC/3TC/LPV/r OR AZT/3TC/ ATV/r	Yes				No	None	.	.	Daily	7	2	1	4	No	No	14	91	15.5	No	No	No	No	276	0			2.49	1.58	41.4	732	26.80	46.28	100		26	4
BA360	7	7	Male	Primary	Mother	300000- 500000/=	Yes	Yes	5	2	Above 2 years – 5 years	AZT/3TC/ EFV OR ABC/3TC/EFV OR TDF/3TC/EFV	Yes				No	None	.	.	Daily	1			1	No	No	24	120	18	No	No	No	No	395	0	325		2.42	1.44	46.8	676	7.29	97.37	100		15	3
BA361	7	7	Male	Primary	Father	100000- 290000/=	No	Yes	6		1 - 2 years	AZT/3TC/ LPV/r OR ABC/3TC/LPV/r OR AZT/3TC/ ATV/r	No	AZT/3TC/ EFV OR ABC/3TC/EFV OR TDF/3TC/EFV	1	Treatment Failure	No	None	.	.	Daily	2	1		1	No	No	26	132	17.7	No	No	No	No	20908	0	467		2.6	1.71	44.8	508	32.15	14.07	100		25	2
BA362	6	8	Male	Primary	Sponsor	Less than 100,000/=	No	Yes		3	Above 5 years	AZT/3TC/ LPV/r OR ABC/3TC/LPV/r OR AZT/3TC/ ATV/r	No	AZT/3TC/ NVP OR ABC/3TC/NVP OR TDF/3TC/NVP	1	Treatment Failure	No	None	.	.	Daily	6	1		5	No	No	18.3	103	15	No	No	No	No	92171	0	2325		2.55	1.92	47.8	558	43.56	31.89	100		31	4
BA363	8	8	Female	Primary	Father	Less than 100,000/=	No	No	2	3	Above 5 years	AZT/3TC/ LPV/r OR ABC/3TC/LPV/r OR AZT/3TC/ ATV/r	No	AZT/3TC/ NVP OR ABC/3TC/NVP OR TDF/3TC/NVP	2	Treatment Failure	No	None	.	.	Daily	4	1		3	No	No	25	130	17.5	No	No	No	No		68	1434		2.38	1.84	43.8	281	29.31	50.65	100		16	3
BA364	10	10	Female	Primary	Mother	Less than 100,000/=	No	No	1	11	Above 5 years	AZT/3TC/ NVP OR ABC/3TC/NVP OR TDF/3TC/NVP	Yes				No	None	.	.	Daily	2	1		1	Yes	No	23	120	17	No	No	No	No		52	668		2.38	1.65	46.9	327	37.82	43.75	100		9	3
BA365	7	1	Female	Primary	Mother	100000- 290000/=	No	Yes		3	Above 5 years	AZT/3TC/ LPV/r OR ABC/3TC/LPV/r OR AZT/3TC/ ATV/r	Yes				No	None	.	.	Daily	5	1		4	No	No	16.9	111	15	No	No	No	No	6655914	0	542		2.49	1.39	44.5	302	71.46	21.67	92		10	3
BA366	8	6	Male	Primary	Father	300000- 500000/=	No	Yes	1	7	Above 5 years	AZT/3TC/ LPV/r OR ABC/3TC/LPV/r OR AZT/3TC/ ATV/r	Yes				No	None	.	.	Daily	3	1		2	No	No	23	127	15.4	No	No	No	No	461482	0	1107		2.47	1.83	.	.	.	.	100		22	3
BA367	7		Female	Primary	Mother	300000- 500000/=	No	No		2	Above 5 years	AZT/3TC/ LPV/r OR ABC/3TC/LPV/r OR AZT/3TC/ ATV/r	Yes				No	None	.	.	Daily	3	1		2	No	No	22.3	120	17.5	No	No	No	No		0			2.23	1.35	41.3	413	51.68	33.89	100		40	3
BA368	11	5	Male	Primary	Mother	Above 500000/=	No	Yes	2	4	Above 5 years	Other Specify	No	AZT/3TC/ NVP OR ABC/3TC/NVP OR TDF/3TC/NVP	8	Others, specify	No	None	.	.	Daily	2	1		1	No	No	34	148	19	No	No	No	No		0	17		2.34	1.4	46.8	564	21.32	33.07	100		20	3
BA369	8	9	Male	Primary	Mother	100000- 290000/=	No	Yes	1	4	Above 5 years	AZT/3TC/ NVP OR ABC/3TC/NVP OR TDF/3TC/NVP	Yes				No	None	.	.	Daily	3	1		2	No	No	27	130	19.5	No	No	No	No		50	1578		2.27	1.41	44.3	433	53.99	20.82	100		22	4
BA370	12	5	Female	Primary	Relative	300000- 500000/=	No	No	8	1	Above 2 years – 5 years	AZT/3TC/ EFV OR ABC/3TC/EFV OR TDF/3TC/EFV	Yes				No	None	.	.	Daily	2	1		1	No	No	40	146	21.4	No	No	No	No	20	0	348		2.21	1.25	43.6	533	11.01	64.64	100		22	3
BA371	5	6	Female	Never went to school/ Not Applicable	Father	100000- 290000/=	No	Yes		2	Above 5 years	AZT/3TC/ LPV/r OR ABC/3TC/LPV/r OR AZT/3TC/ ATV/r	No	AZT/3TC/ EFV OR ABC/3TC/EFV OR TDF/3TC/EFV	2	Others, specify	No	None	.	.	Daily	6	1		5	No	No	11	109	14.7	No	No	No	No		0	1559		2.4	1.44	45.1	548	49.15	36.79	100		46	3
BA372	11	3	Male	Primary	Father	Above 500000/=	No	Yes	4	11	Above 5 years	AZT/3TC/ EFV OR ABC/3TC/EFV OR TDF/3TC/EFV	Yes				No	None	.	.	Daily	3	1		2	No	No	21	140	17.7	No	No	No	Yes		50	1052		2.25	1.52	47.5	541	17.86	37.38	100		14	3
BA373	11	9	Male	Primary	Relative	300000- 500000/=	No	Yes	3	3	Above 5 years	AZT/3TC/ EFV OR ABC/3TC/EFV OR TDF/3TC/EFV	Yes				No	None	.	.	Daily	2	1		1	Yes	No	27	138	17.1	No	No	No	No		50	1291		2.26	1.29	42.9	433	18.03	36.06	100		18	4
BA374	11	8	Female	Primary	Mother	Less than 100,000/=	No	Yes		10	Above 5 years	Other Specify	No	AZT/3TC/ NVP OR ABC/3TC/NVP OR TDF/3TC/NVP	10	Others, specify	No	None	.	.	Daily	2	1		1	No	No	30	145	18.2	No	No	No	No	137	0	563		2.5	1.77	46.8	460	21.69	21.1	100		15	3
BA375	6	6	Male	Primary	Father	100000- 290000/=	No	Yes	6		Less than 1 ye	AZT/3TC/ LPV/r OR ABC/3TC/LPV/r OR AZT/3TC/ ATV/r	Yes				No	None	.	.	Daily	3	1		2	No	No	18	106	16	No	No	No	No		91	605		2.4	1.42	45.5	313	65.39	20.19	100		23	3
BA376	6	8	Female	Primary	Father	300000- 500000/=	No	Yes		6	Above 5 years	AZT/3TC/ EFV OR ABC/3TC/EFV OR TDF/3TC/EFV	No	AZT/3TC/ LPV/r OR ABC/3TC/LPV/r OR AZT/3TC/ ATV/r	5	Others, specify	No	None	.	.	Daily	2	1		1	No	No	25	123	20	No	No	No	No		54	1826		2.32	1.7	46.7	.	45.73	22.61	100		25	3
BA377	6	9	Male	Primary	Mother	100000- 290000/=	Yes	Yes		3	Above 5 years	AZT/3TC/ LPV/r OR ABC/3TC/LPV/r OR AZT/3TC/ ATV/r	No	AZT/3TC/ NVP OR ABC/3TC/NVP OR TDF/3TC/NVP	5	Others, specify	No	None	.	.	Daily	5	1		4	No	No	17	108	14.2	No	No	No	No		0	1826		2.41	1.63	46.2	.	63.69	25.88	100		23	3
